# Supplementary material for: MtWOX2 and MtWOX9-1 Effects on the Embryogenic Callus Transcriptome in Medicago truncatula
Source: Plants (Basel). 2023 Dec 28;13(1):102. doi: 10.3390/plants13010102 (PMC10780917; doi:10.3390/plants13010102)
Supplement: Supplementary file 1 [file plants-13-00102-s001.zip]

Archive with 7 entries (7 files):
- Fig_S1.eps
- Fig_S2.eps
- Fig_S3.eps
- Fig_S4.eps
- TableS3.xlsx
- Table_S1.xlsx
- Table_S2.xlsx
