# Supplementary material for: MtWOX2 and MtWOX9-1 Effects on the Embryogenic Callus Transcriptome in Medicago truncatula
Source: Plants (Basel). 2023 Dec 28;13(1):102. doi: 10.3390/plants13010102 (PMC10780917; doi:10.3390/plants13010102)
Supplement: Supplementary file 1 [file plants-13-00102-s001.zip › TableS3.xlsx]

## Sheet: Sheet1
Primer name	Gene ID in Medicago truncatula genome, version MedtrA17_4.0	Gene number in Medicago truncatula genome, version MtrunA17r5.0-ANR	Experiment type	Primer sequence
MtH3L_rlt_for	Medtr4g097170	MtrunA17Chr4g0054151	qPCR reference	CTTTGCTTGGTGCTGTTTAGATGG
MtH3L_rlt_rev	Medtr4g097170	MtrunA17Chr4g0054151	qPCR reference	ATTCCAAAGGCGGCTGCATA
MtWOX2_5UTR_rlt_for	Medtr4g063735	MtrunA17 Chr4g0031341	qPCR for evaluation of native gene expression	AAGAGTGCTTGCTTAAGAGTTGTGA
MtWOX2_rlt_for	Medtr4g063735	MtrunA17 Chr4g0031341	qPCR for evaluation of transgene expression	CACGATGGAACCCAACAAAAGA
MtWOX2_rlt_rev	Medtr4g063735	MtrunA17 Chr4g0031341	qPCR	TGGACAAATAGGTGAAGGATAAATGG
MtWOX2_attB1_for	Medtr4g063735	MtrunA17 Chr4g0031341	Cloning for overexpression	GGGGACAAGTTTGTACAAAAAAGCAGGCTTCATGGAGGGTGAGAATAATAA
MtWOX2_attB2_rev	Medtr4g063735	MtrunA17 Chr4g0031341	Cloning for overexpression	GGGGACCACTTTGTACAAGAAAGCTGGGTCCTAAGAACCTTGTCCTGCAG
