# Supplementary material for: MtWOX2 and MtWOX9-1 Effects on the Embryogenic Callus Transcriptome in Medicago truncatula
Source: Plants (Basel). 2023 Dec 28;13(1):102. doi: 10.3390/plants13010102 (PMC10780917; doi:10.3390/plants13010102)
Supplement: Supplementary file 1 [file plants-13-00102-s001.zip › Table_S1.xlsx]

## Sheet: annotresfiltered_3_GUSoe_vs_3_MtWOX2oe_
	GID_5_0	GUSsample1_normalized_counts	GUSsample2_normalized_counts	GUSsample3_normalized_counts	MtWOX2oe_sample1_normalized_counts	MtWOX2oe_sample2_normalized_counts	MtWOX2oe_sample3_normalized_counts	baseMean	log2FoldChange	lfcSE	stat	pvalue	padj	GID4_0	Short_annotation
1	MtrunA17_Chr0c01g0489461	47.666893257954	18.04408051855	27.0034589481095	0	3.29665092713096	0	16.0018472752908	-4.76492446778367	1.36741045144233	-3.48463364658188	0.000492811282996043	0.00720930373840759	Medtr0194s0050	Putative transcription factor bHLH family
2	MtrunA17_Chr0c22g0493881	1260.74068698589	1450.74407369142	1506.56798047994	2131.9863693742	3617.25022979444	2968.50169108243	2155.96517190139	1.04751207290185	0.2621471102906	3.99589402965627	6.44505609990677e-05	0.00142297166399866	NA	NA
3	MtrunA17_Chr1g0146151	1604.13687719115	2251.90124871505	2056.76345654767	6578.72508476352	9404.52093237284	6003.73400601072	4649.96360093349	1.89496165519173	0.271513112484934	6.97926386629624	2.9673070887489e-12	5.41233056902877e-10	Medtr1g004990	Putative protein kinase CK1-CK1 family
4	MtrunA17_Chr1g0146181	4261.80937475707	4105.62978732075	2444.93817892675	1326.96599784415	805.206988951737	1111.16599403937	2342.6193869733	-1.73722003520118	0.335174212524373	-5.18303607582836	2.18302792970495e-07	1.22398213825227e-05	Medtr1g006600	Putative xylogalacturonan beta-1,3-xylosyltransferase
5	MtrunA17_Chr1g0146491	783.098960666388	704.922078924688	1743.97339039874	1761.35397023259	7906.19308599182	8935.83717499541	3639.22977686827	2.52507462772935	0.672945418552119	3.75227255898732	0.000175238792150202	0.00320648047681059	Medtr1g007380	Putative amino acid transporter, transmembrane domain-containing protein
6	MtrunA17_Chr1g0146861	980.576089877912	2543.01241441432	1801.35574066347	766.767027581948	520.046683754909	479.247207620256	1181.83419398547	-1.59185912183236	0.430656801545403	-3.69635198171724	0.000218719682890841	0.00383159256743136	Medtr1g007840	hypothetical protein
7	MtrunA17_Chr1g0146931	594.376975114488	311.561123620297	1031.75716064235	90.1078768555283	63.460530347271	236.590393635316	387.975676702542	-2.31391613101717	0.67013584305214	-3.4529060861428	0.000554582043234112	0.00791272197769582	Medtr1g007920	Putative IQ motif, EF-hand binding protein
8	MtrunA17_Chr1g0147081	8777.51791564325	6471.81021265328	6708.10926035953	3715.6748088256	2832.64730913728	4414.33187440936	5486.68189683805	-1.002273473233	0.25825290240191	-3.88097660824426	0.000104037848256401	0.00210404684133419	Medtr1g008170	Putative HSP20-like chaperone
9	MtrunA17_Chr1g0147491	713.057811389394	1536.15272147923	689.71334729963	229.52006368861	122.800247035628	410.494443657857	616.956439091724	-1.94660174149706	0.570589133529625	-3.41156469183968	0.000645911724544241	0.00890647367925382	Medtr1g008990	bZIP transcription factor 627 (TC120540)
10	MtrunA17_Chr1g0147571	281.137390847933	335.619897645031	420.803901941373	107.109363054685	27.1973701488304	52.5756430300703	204.073927777987	-2.47248228194507	0.559095815716098	-4.42228722241155	9.76615093749884e-06	0.000305924678117151	Medtr1g009150	Putative small auxin-up RNA
11	MtrunA17_Chr1g0147731	225.688147670313	208.108395313944	218.277959830552	451.389458587599	868.667519299008	785.601435276243	459.622152662943	1.69077970196515	0.323503512472117	5.22646474236004	1.72781747916581e-07	9.95879438641588e-06	Medtr1g009310	Putative protein kinase RLK-Pelle-RLCK-IXb family
12	MtrunA17_Chr1g0147951	1254.90392454614	1548.18210849159	1500.94225986575	896.828397005494	468.948594384379	648.095907351444	1052.9835319408	-1.09561292581421	0.306801721387656	-3.57107815711978	0.00035551477995276	0.00560056975229396	Medtr1g009680	Putative transcription factor C2H2 family
13	MtrunA17_Chr1g0148681	9.72793739958246	8.42057090865669	13.5017294740547	147.062855622702	196.150730164292	176.937260197352	91.96684729444	4.03810119471303	0.407176834962371	9.91731564268927	3.500436319551e-23	2.88225926551829e-20	Medtr1g011470	Cyclin A type (rhizobium-induced)
14	MtrunA17_Chr1g0148731	65.1771805772025	70.9733833729635	94.5121063183832	136.861963903208	225.820588508471	227.490763110881	136.805997631851	1.35589592300029	0.358434336263877	3.78282933809693	0.000155055731622181	0.00292597151268573	Medtr1g011510	Putative Beta-grasp domain-containing protein
15	MtrunA17_Chr1g0148741	401.763814602755	380.128629590788	527.692593610973	899.378619935367	1407.66994588492	1177.89661788523	799.088370251672	1.41209595680179	0.273193797549917	5.16884339785854	2.35547163916367e-07	1.31046982951849e-05	Medtr1g011520	Putative tetratricopeptide-like helical domain-containing protein
16	MtrunA17_Chr1g0148811	9.72793739958246	22.8558353234967	18.0023059654063	177.665530781183	93.1303886914496	149.638368624046	78.5033944641941	3.06688571676161	0.513012189042862	5.97819268677332	2.25626764382958e-09	2.10431641513024e-07	Medtr1g011640	pleiotropic drug resistance protein 1b (ABC transporter)
17	MtrunA17_Chr1g0148891	0	0	0	5.9505201697047	32.9665092713096	12.132840699247	8.50831169004354	6.40052372311129	1.87420803906202	3.41505510045435	0.000637691102174994	0.00881420617437945	Medtr1g011700	Putative FAD/NAD(P)-binding domain-containing protein
18	MtrunA17_Chr1g0149051	184.830810592067	307.952307516587	355.545542816775	1275.96153924668	1472.77880169576	1614.67888305812	868.624647487664	2.36408871948243	0.313540924652617	7.53996857699417	4.70084716098928e-14	1.231579221205e-11	Medtr1g011800	Putative Galactose-binding domain-containing protein
19	MtrunA17_Chr1g0149821	3083.75615566764	4284.86765380502	4957.38500522376	154.713524412322	481.31103536112	910.974122501795	2312.16791616194	-2.99455339936217	0.62593146947871	-4.78415536744957	1.71707832207307e-06	7.23457312336603e-05	Medtr1g013150	chitinase 5 a
20	MtrunA17_Chr1g0149961	176.075666932442	304.343491412877	617.704123438004	74.8065392762876	71.7021576650983	116.273056701117	226.817505904305	-2.06410102485259	0.554331131100026	-3.72358849981336	0.000196410966730212	0.00352146050524234	Medtr1g014320	Putative glyceraldehyde-3-phosphate dehydrogenase (NADP(+))
21	MtrunA17_Chr1g0150141	37.9389558583716	78.1910155803835	90.0115298270316	0	0	0	34.3569168776311	-8.70962284267275	1.38784479399098	-6.27564615321772	3.48185231004248e-10	4.3818123023194e-08	Medtr1g014110	hypothetical protein
22	MtrunA17_Chr1g0150321	615.778437393569	2757.13550323445	1643.83556346616	389.334033960679	323.895953590617	552.044251815738	1047.00395724354	-1.9873889588746	0.573907977392536	-3.46290526907118	0.000534376497303711	0.00768472868053675	Medtr1g013700	Putative protein kinase CAMK-CAMKL-CHK1 family
23	MtrunA17_Chr1g0150331	875.514365962421	2986.89679517065	3438.44043939261	653.707144357559	700.538322015329	515.645729717997	1528.45713276943	-1.9648803004772	0.533074859884363	-3.6859369074419	0.000227862801537999	0.00395638598312615	Medtr1g013680	Putative protein-synthesizing GTPase
24	MtrunA17_Chr1g0150461	147.864648473653	700.110324119742	1508.81826872562	171.715010611478	54.3947402976608	81.8966747199172	444.133277824678	-2.93546248920393	0.840824737733107	-3.49117046332156	0.000480909315255111	0.00708192414733625	NA	NA
25	MtrunA17_Chr1g0150511	1685.85155134764	2065.44575002336	1018.25543116829	274.574002116374	381.587344815408	476.213997445444	983.654679486087	-2.07497343170705	0.377368471478198	-5.49853416099954	3.82961356757763e-08	2.6029630519816e-06	Medtr1g013360	histidine kinase 6 (no CHASE domain)
26	MtrunA17_Chr1g0151271	38.9117495983298	107.061544410064	40.5051884221642	0	0	0	31.0797470717596	-8.5648438253438	1.46945324646714	-5.82859226445987	5.58968898341296e-09	4.83751491930865e-07	Medtr1g015940	Putative glycosidase
27	MtrunA17_Chr1g0151961	722.785748788977	386.143323096971	535.568602470838	1428.97491503909	3913.94881323623	2520.59765526856	1584.66984298344	2.25714350096218	0.460441441277212	4.9021293450501	9.48033781752185e-07	4.29610058688161e-05	Medtr1g017080	KNOX transcription factor
28	MtrunA17_Chr1g0152281	370.634414924092	1663.66422381031	1581.95263671008	220.169246279074	67.5813440061847	99.0848657105171	667.18112190671	-3.22428636031178	0.701389314428766	-4.59699954644696	4.28618552098179e-06	0.000155180377549214	Medtr1g017700	Phytosulfokine
29	MtrunA17_Chr1g0152411	516.553475917828	408.999158420468	258.783148252716	45.904012737722	44.5047875162679	104.14021600187	229.814133141145	-2.61040837012199	0.499409015802131	-5.22699488300038	1.7228726649679e-07	9.95019385405011e-06	Medtr1g017920	hypothetical protein
30	MtrunA17_Chr1g0152831	997.113583457202	1919.89016717372	959.747936780724	427.58737790878	74.9988085922293	112.228776468035	748.594441730116	-2.65619242118774	0.717304455142513	-3.70301955068719	0.000213048456635576	0.00375296055732314	Medtr1g018610	Putative oxidoreductase
31	MtrunA17_Chr1g0153041	0	8.42057090865669	13.5017294740547	171.715010611478	929.65556145093	543.955691349573	277.874760632449	6.24239459077765	1.05962428590016	5.89113959904634	3.83541370718441e-09	3.48683872641475e-07	Medtr1g018910	Putative leucine-rich repeat domain, L domain-containing protein
32	MtrunA17_Chr1g0153481	0	0	0	5.9505201697047	17.3074173674375	77.8523944868349	16.8517220039962	7.38332850708601	1.93512771297125	3.81542182337383	0.000135950493211773	0.00263835505984517	Medtr1g019540	Putative glucuronosyltransferase
33	MtrunA17_Chr1g0153501	31.1293996786639	40.8999158420468	28.1286030709474	84.1573566858236	133.514362548804	106.162356118411	70.6653323241161	1.69683434020248	0.379354666153844	4.47294970009501	7.71479298194268e-06	0.000253514958890087	NA	NA
34	MtrunA17_Chr1g0153511	37.9389558583716	22.8558353234967	64.13321500176	115.610106154263	215.106472995295	298.265667189822	125.651708753835	2.33027837661722	0.576092176304813	4.04497487114676	5.23287367488117e-05	0.00120548510340848	Medtr1g019550	Putative TIR domain, winged helix-turn-helix DNA-binding domain-containing protein
35	MtrunA17_Chr1g0153591	0	0	0	7.65066878962033	25.5490446852649	22.2435412819528	9.24054245947301	6.51783372022041	1.71030435645213	3.81092037544771	0.000138450360255497	0.00267965139839031	Medtr1g019650	Putative albumin I chain a
36	MtrunA17_Chr1g0154311	1223.77452486747	1465.17933810626	2079.26633900443	618.854097649289	749.16392319051	680.450149216102	1136.11472867234	-1.21869899069045	0.272158709014034	-4.47789819074871	7.53815338394912e-06	0.000249130782536731	Medtr0341s0020	Putative protein kinase RLK-Pelle-DLSV family
37	MtrunA17_Chr1g0154311	1223.77452486747	1465.17933810626	2079.26633900443	618.854097649289	749.16392319051	680.450149216102	1136.11472867234	-1.21869899069045	0.272158709014034	-4.47789819074871	7.53815338394912e-06	0.000249130782536731	Medtr1g021610	Putative protein kinase RLK-Pelle-DLSV family
38	MtrunA17_Chr1g0154381	1630.40230817002	3233.49922892417	3071.64345534745	837.323195308447	756.581387776555	680.450149216102	1701.64995412379	-1.8025637589007	0.330550598644985	-5.45321583530596	4.94669672845119e-08	3.26969846369805e-06	Medtr1g021652	allene oxide synthase 1 (TC101097)
39	MtrunA17_Chr1g0154571	320.049140446263	585.831147502258	819.104921425988	160.664044582027	166.480871820113	210.302572120281	377.072116316155	-1.68255002833325	0.416866175013673	-4.03618746058746	5.43268137868103e-05	0.00124356191145519	Medtr1g021915	Putative ELO family protein
40	MtrunA17_Chr1g0154681	1576.89865247232	1853.72853860571	1671.96416653711	2738.08935237412	4382.89740762061	3808.70090950528	2672.04650451919	1.09906472552208	0.241948135771978	4.54256331430421	5.55742973197122e-06	0.000193663322183408	Medtr1g022015	Putative PPPDE putative peptidase domain-containing protein
41	MtrunA17_Chr1g0155121	1490.32000961603	1384.58244512341	1970.12735908915	742.114872593172	647.791907181233	1021.18075885329	1209.35289207605	-1.00733067749575	0.279728232831975	-3.60110478408816	0.000316867826676697	0.00513600331664551	Medtr1g022245	Putative ATPase, AAA-type, core, AAA-type ATPase domain-containing protein
42	MtrunA17_Chr1g0155321	16.5374935792902	15.6382031160767	14.6268735968926	46.7540870476798	98.075365082146	129.416967458635	53.50816498012	2.54801089209185	0.564394358767041	4.51459312537807	6.34384416339239e-06	0.000216358869757166	Medtr1g022380	Putative P-loop containing nucleoside triphosphate hydrolase, leucine-rich repeat domain, L
43	MtrunA17_Chr1g0155721	223.742560190396	203.296640508997	276.785454218122	110.509660294516	83.2404359100567	64.7084837293173	160.380539141901	-1.44257907453933	0.321147041999383	-4.49195815585965	7.05712913311434e-06	0.000235665590367581	Medtr1g023140	Putative monodehydroascorbate reductase (NADH)
44	MtrunA17_Chr1g0155831	66.1499743171607	72.1763220742002	48.3811972820295	6.80059447966251	7.41746458604466	20.2214011654117	36.8578256507515	-2.45650452247176	0.62056750717068	-3.95848073591795	7.54280233890757e-05	0.00161617859185857	Medtr1g023270	hypothetical protein
45	MtrunA17_Chr1g0155881	71.0139430169519	85.4086477878035	146.268735968926	22.952006368861	23.0765564899167	17.1881909905999	60.9846801038432	-2.25430585192432	0.473236355678703	-4.76359397344113	1.90174982038809e-06	7.93148018433639e-05	Medtr1g023400	Putative F-box domain, galactose oxidase/kelch, beta-propeller, galactose oxidase, beta-propeller
46	MtrunA17_Chr1g0156941	6.80955617970772	27.6675901284434	11.2514412283789	0	0	0	7.62143125608835	-6.53535001204436	1.83446098473287	-3.56254511076233	0.000367276771832667	0.00573805669734232	NA	NA
47	MtrunA17_Chr1g0157041	144.946267253779	197.281947002814	96.762394564059	22.1019320589032	42.8564620527025	36.398522097741	90.057920838333	-2.11455828430737	0.468664162352975	-4.51188389078231	6.42543609434178e-06	0.000218624135540538	Medtr1g025960	hypothetical protein
48	MtrunA17_Chr1g0157301	7.78234991966597	10.82644831113	14.6268735968926	35.7031210182282	68.4055067379674	51.5645729717997	31.484812092614	2.23545934305215	0.564955314827214	3.9568781536923	7.59356385990542e-05	0.00162584633639387	NA	NA
49	MtrunA17_Chr1g0157461	37.9389558583716	31.2764062321534	33.7543236851368	65.4557218667517	93.9545514232323	123.350547109011	64.2884176957761	1.4525822204626	0.408314769466614	3.55750594660126	0.000374392628466359	0.00582592935192873	NA	NA
50	MtrunA17_Chr1g0157521	22.3742560190396	15.6382031160767	39.3800442993263	0	0	0	12.8987505724071	-7.29789888918208	1.55578647654686	-4.69081008171515	2.72125476766768e-06	0.000106121571244134	Medtr1g026650	hypothetical protein
51	MtrunA17_Chr1g0157671	698.46590529002	719.357343339528	1480.68966565467	410.585891709624	125.272735230976	251.756444509375	614.354664289032	-1.87975503979731	0.553605918866253	-3.39547496827151	0.000685096380915019	0.00933071484007086	Medtr1g026810	hypothetical protein
52	MtrunA17_Chr1g0157751	132.299948634321	317.575817126481	391.550154747587	88.4077282356127	71.7021576650983	70.7749040789408	178.718451748007	-1.86432361424467	0.485575839793987	-3.83940769177402	0.000123331487528672	0.00243778473188532	Medtr1g026910	Putative transmembrane protein TauE
53	MtrunA17_Chr1g0157911	1791.88606900309	2947.19981802984	3746.72992905019	831.372675138742	707.955786601373	645.062697176632	1778.36782916664	-1.95755479309855	0.336023267737506	-5.8256525099558	5.68898791080046e-09	4.8960502411268e-07	Medtr1g027070	Putative glycerophosphodiester phosphodiesterase, protein kinase RLK-Pelle-LRK10L-2 family
54	MtrunA17_Chr1g0158001	108.952898875324	75.7851381779102	166.521330180008	802.470148600176	591.748841420007	732.014722187902	412.915513240221	2.59694309600898	0.364307055201365	7.12844579574108	1.01508557532988e-12	2.0457168668134e-10	NA	NA
55	MtrunA17_Chr1g0158011	684.846792930605	369.302181279658	919.24274835856	4514.74466018595	2840.8889364551	3974.51639906166	2217.25695304526	2.52115848417705	0.408453846118395	6.17244398145847	6.72423563209662e-10	7.72130935298295e-08	Medtr1g027290	Putative flavanone 3-dioxygenase
56	MtrunA17_Chr1g0158341	25.2926372389144	54.1322415556501	64.13321500176	103.709065814853	204.392357482119	231.535043343963	113.865760072877	1.91359258794335	0.539739859019708	3.54539794674211	0.00039202075590435	0.00605447275691718	Medtr1g027730	Putative glycerophosphodiester phosphodiesterase, protein kinase RLK-Pelle-LRK10L-2 family
57	MtrunA17_Chr1g0159551	0.972793739958246	1.20293870123667	2.25028824567579	0.850074309957814	870.315844762573	606.64203496235	247.038995786959	8.38873876319516	1.6537827585759	5.07245508498278	3.92715845738945e-07	2.03555358963141e-05	Medtr1g029540	Putative trans-zeatin O-beta-D-glucosyltransferase
58	MtrunA17_Chr1g0159921	858.976872383131	803.563052426095	804.478047829095	419.086634809202	199.447381091423	360.952010802598	574.417333223591	-1.33321666294825	0.336721352554507	-3.95940635434586	7.51362989840419e-05	0.00161232539122942	Medtr1g030480	Putative chlorophyllide a oxygenase
59	MtrunA17_Chr1g0160011	90.4698178161168	132.323257136034	56.2572061418947	255.022292987344	768.119666021513	313.431718063881	269.270659694464	2.26101321863325	0.580831812955108	3.89271587437653	9.9128224149916e-05	0.0020189231744003	Medtr1g030268	early nodulin 8
60	MtrunA17_Chr1g0160171	6270.62844777085	19171.2340816088	5697.7298380511	1703.54891715546	1742.28001498871	3088.81902801663	6279.04005459859	-2.2526087323077	0.572058812217951	-3.937722283438	8.22587193648124e-05	0.00173798682798719	Medtr1g030580	Putative EamA domain-containing protein
61	MtrunA17_Chr1g0160201	2030.22053529286	3329.7343250231	3354.05463017976	1179.05306791149	1457.94387252367	1318.43535598484	2111.57363115262	-1.13930764105	0.274781123580773	-4.14623692560559	3.37984100258191e-05	0.000846988155247026	Medtr1g030630	Putative heavy metal-associated domain, HMA
62	MtrunA17_Chr1g0160661	0	2.40587740247334	0	68.0059447966251	98.8995278139288	103.129145943599	45.4067493261044	6.93341085333451	1.14079239686003	6.07771481683988	1.21907310710996e-09	1.30603969791086e-07	Medtr1g031450	Putative glycerophosphodiester phosphodiesterase, protein kinase RLK-Pelle-LRK10L-2 family
63	MtrunA17_Chr1g0160951	1455.29943497754	1491.64398953347	1333.29578556291	2513.66973454526	4547.72995397716	3582.22121645267	2487.31001917483	1.31424320851368	0.27588371455213	4.7637578414051	1.9002052884976e-06	7.93148018433639e-05	Medtr1g031830	Putative P-loop containing nucleoside triphosphate hydrolase, leucine-rich repeat domain, L
64	MtrunA17_Chr1g0161061	916.371703040667	945.509819172022	619.95441168368	2342.80479824374	2119.74654614521	2827.96295298282	1628.72503854469	1.55442392785743	0.257191672080664	6.04383460507191	1.50493788818925e-09	1.52714102111712e-07	Medtr1g032190	Putative plant seed peroxygenase
65	MtrunA17_Chr1g0162191	838.548203844008	388.549200499444	399.426163607453	195.517091290297	88.1854123007531	111.217706409764	336.907296325287	-2.04235801384376	0.497936385696908	-4.10164445200223	4.10224283863681e-05	0.000991799801733845	Medtr1g033810	Putative thebaine 6-O-demethylase
66	MtrunA17_Chr1g0164391	1.94558747991649	2.40587740247334	1.12514412283789	3.40029723983126	313.181838077441	218.391132586446	90.0749794848243	6.61201396026203	1.41725398456662	4.66536981533618	3.08062485504281e-06	0.000118216415043247	Medtr1g037610	Putative P-loop containing nucleoside triphosphate hydrolase, leucine-rich repeat domain, L
67	MtrunA17_Chr1g0164621	217.905797750647	202.093701807761	212.652239216362	72.2563163464142	13.1866037085238	17.1881909905999	122.547141636718	-2.62165243657407	0.717168204235506	-3.65556144442952	0.000256619732588956	0.00436056843955254	NA	NA
68	MtrunA17_Chr1g0165191	5.83676243974947	120.293870123667	19.1274500882442	0	0	0	24.2096804419434	-8.20465059651921	1.98744426234182	-4.12824185914608	3.65547511206687e-05	0.000901944668276157	Medtr1g039310	Putative protein kinase RLK-Pelle-LRR-XI-1 family
69	MtrunA17_Chr1g0165291	27.2382247188309	128.714441032324	15.7520177197305	4.25037154978907	1.64832546356548	0	29.6005634140399	-4.8367418582496	1.3070528582261	-3.70049445805422	0.000215179778945364	0.00377895554504964	Medtr0400s0020	hypothetical protein
70	MtrunA17_Chr1g0165321	25.2926372389144	91.4233412939869	13.5017294740547	5.9505201697047	1.64832546356548	2.02214011654117	23.3064489594612	-3.74939768037404	1.08448305091013	-3.45731330446099	0.000545590135800989	0.00780703183895169	Medtr0365s0010	hypothetical protein
71	MtrunA17_Chr1g0166261	23.3470497589979	42.1028545432834	11.2514412283789	0	0	0	12.7835575884434	-7.28348419907526	1.64627058841376	-4.42423271747396	9.67856466948657e-06	0.000303841563409513	Medtr1g041265	hypothetical protein
72	MtrunA17_Chr1g0166341	2977.72163801219	2274.75708403854	2818.48602770893	4942.33203809473	9402.04844417749	9852.87771784683	5378.03715831312	1.58394601525403	0.336155404275067	4.71194571055572	2.45362753665927e-06	9.71839543784307e-05	Medtr1g041345	Putative post-transcriptional gene silencing PAZ-Argonaute family
73	MtrunA17_Chr1g0166481	267.518278488518	227.355414533731	466.934810977726	144.512632692828	60.9880421519227	102.118075885329	211.571209121676	-1.64485143541832	0.484188439563014	-3.39713074707612	0.000680964221817817	0.00929352108707579	Medtr1g041475	Putative protein-serine/threonine phosphatase
74	MtrunA17_Chr1g0166651	1029.21577687582	4213.89427043205	1540.32230416508	133.461666663377	61.8122048837055	123.350547109011	1183.67612835484	-4.41255982645439	0.619606682057203	-7.12154977380799	1.06720180275654e-12	2.12983775846456e-10	Medtr1g041695	Phosphate transporter1.1 (export)
75	MtrunA17_Chr1g0167871	50.5852744778288	98.6409735014069	66.3835032474358	584.001050941018	291.75360705109	272.988915733057	227.392220825306	2.41685666993756	0.47288140404337	5.11091501859079	3.20602185388449e-07	1.71263883260119e-05	Medtr1g043690	Putative non-specific serine/threonine protein kinase
76	MtrunA17_Chr1g0167961	175.102873192484	244.196556351044	178.897915531225	110.509660294516	62.6363676154882	85.9409549529995	142.88072132296	-1.20655298604456	0.346185241802378	-3.48528140530417	0.000491619723859591	0.0071991813119459	Medtr1g043775	Putative deacetoxyvindoline 4-hydroxylase
77	MtrunA17_Chr1g0168081	1046.72606419507	2629.62400090336	1620.20753688657	660.507738837221	670.044300939367	535.867130883409	1193.8294621075	-1.50436887378935	0.393958755156179	-3.818594850603	0.000134213979671575	0.00261168985830865	Medtr1g044135	hypothetical protein
78	MtrunA17_Chr1g0168311	171.211698232651	309.155246217824	317.290642640286	598.452314210301	890.919913057142	856.376339355184	523.901025618898	1.55747226848876	0.350722669262167	4.44075163936591	8.96452090528938e-06	0.000286100252457957	Medtr1g044580	Putative Gnk2-like domain-containing protein
79	MtrunA17_Chr1g0169271	108.952898875324	313.967001022771	148.519024214602	1298.06347130558	1333.49530002447	1022.19182891156	704.198254059052	2.67871367351951	0.454769620164494	5.89026521285789	3.85576317993366e-09	3.49431569441849e-07	Medtr1g046480	Putative serine incorporator/TMS membrane protein
80	MtrunA17_Chr1g0169381	0	1.20293870123667	0	181.065828021014	219.227286654209	40.4428023308233	73.6564759512138	8.54817075120265	1.46220275536872	5.84609126184221	5.03258015952669e-09	4.40832606739817e-07	Medtr1g046650	Putative aminoacyltransferase, E1 ubiquitin-activating enzyme
81	MtrunA17_Chr1g0169391	0	0	0	171.715010611478	234.062215826298	258.833934917269	110.768526892508	10.1013031458855	1.24250298721886	8.12980189970862	4.29992560959397e-16	1.60934488497258e-13	NA	NA
82	MtrunA17_Chr1g0169401	0	7.21763220742002	0	238.870881098146	370.04906657045	401.394813133421	169.58873216824	7.19631429524883	1.01057890685879	7.12098208898637	1.07160718615275e-12	2.12983775846456e-10	Medtr1g046650	Putative ubiquitin
83	MtrunA17_Chr1g0169731	2070.10507863115	3708.66001591265	2979.38163727475	13130.2477916084	12047.6108132001	9870.06590883743	7301.01187424408	2.00082863449943	0.288492342071007	6.93546532339829	4.04886207508078e-12	7.20272568776253e-10	Medtr1g047370	Putative pectate lyase
84	MtrunA17_Chr1g0170101	14.5919060993737	6.01469350618335	14.6268735968926	0	0	0	5.87224553374161	-6.16456581621636	1.81190773141377	-3.40225151057022	0.000668331011020504	0.00916736382989048	Medtr1g048160	Putative C2 domain, von Willebrand factor, type A, copine, protein BONZAI
85	MtrunA17_Chr1g0171861	2.91838121987474	0	7.87600885986526	33.1528980883547	63.460530347271	52.5756430300703	26.6639102575727	3.78151138846855	0.968075045427424	3.90621719496854	9.37522505393281e-05	0.00192325247538562	NA	NA
86	MtrunA17_Chr1g0172381	145.919060993737	249.008311155991	274.535165972446	518.545329074267	718.669902114549	594.509194263103	416.864493929015	1.4538549799271	0.333001126632014	4.3659160995383	1.26591067458318e-05	0.000376883055070379	Medtr1g051385	Putative tetrahydrofolate synthase
87	MtrunA17_Chr1g0172821	258.763134828893	315.169939724007	261.033436498392	432.687823768527	631.308652545579	685.505499507455	430.744747812142	1.06741267955215	0.269069324892404	3.96705451273196	7.27663535728386e-05	0.00157200415563391	Medtr1g052165	Putative S-formylglutathione hydrolase
88	MtrunA17_Chr1g0173501	0	0	0	15.3013375792407	11.5382782449584	13.1439107575176	6.66392109695276	6.04670362057684	1.63396840324509	3.70062457056572	0.000215069469106297	0.00377895554504964	NA	NA
89	MtrunA17_Chr1g0173511	0	0	0	39.9534925680173	55.2189030294436	55.6088532048821	25.1302081337238	7.96123941703212	1.32772919734969	5.99613191675211	2.02072890303621e-09	1.91563770580923e-07	Medtr1g052505	Putative phosphodiesterase I
90	MtrunA17_Chr1g0174301	4.86396869979123	14.43526441484	36.0046119308126	0	0	0	9.21730750757398	-6.81132624307356	1.91189916575579	-3.56259700567471	0.000367204152700672	0.00573805669734232	NA	NA
91	MtrunA17_Chr1g0174311	7.78234991966597	48.1175480494668	73.1343679844632	0	0	0	21.505710992266	-8.03392337419134	1.75937722885584	-4.56634497845351	4.96301755228248e-06	0.000175927678769039	NA	NA
92	MtrunA17_Chr1g0175131	185.803604332025	172.020234276844	225.028824567579	324.728386403885	661.80267362154	718.870811430384	381.375755772043	1.54855597334302	0.388088890649714	3.99020948718867	6.60149628050432e-05	0.00144896055832334	Medtr1g053900	hypothetical protein
93	MtrunA17_Chr1g0175521	926.09964044025	730.183791650659	505.189711154215	299.22615710515	87.3612495689704	199.180801479305	457.873558566425	-1.8839747967197	0.522659995513168	-3.60458962402496	0.000312646547879717	0.00508153274307961	Medtr1g054175	Putative transcription factor interactor and regulator C3H-WRC/GRF family
94	MtrunA17_Chr1g0175561	350.205746384968	241.790678948571	1013.75485467694	5373.31971324334	9439.9599298395	5041.19531053713	3576.70437227174	3.62819188325685	0.606237318880767	5.98477159069521	2.16693731408249e-09	2.04607523862644e-07	Medtr1g054205	peroxidase
95	MtrunA17_Chr1g0177041	380.362352323674	436.666748548911	484.937116943133	268.623481946669	179.667475528637	191.09224101314	323.558236050694	-1.02494363862342	0.262490280436008	-3.90469177342848	9.43455528184392e-05	0.00193106852746776	Medtr1g056350	Putative transcription factor C2H2 family
96	MtrunA17_Chr1g0177171	405.654989562588	293.517043101747	489.437693434484	1591.33910824103	1190.91514742606	1355.84494814085	887.784821651126	1.79916899158384	0.274531637648151	6.55359435800152	5.61684136844234e-11	8.34390471119277e-09	Medtr1g056640	beta-1,3-Glucanase 39
97	MtrunA17_Chr1g0177631	7.78234991966597	16.8411418173134	13.5017294740547	0	0	0	6.35420353517235	-6.27357049345874	1.73734680534069	-3.61100643473916	0.000305011093481033	0.00500006524631963	Medtr0236s0050	Putative proton-dependent oligopeptide transporter family, major facilitator superfamily
98	MtrunA17_Chr1g0177841	18.4830810592067	12.0293870123667	7.87600885986526	0	0	0	6.3980794885731	-6.288298790712	1.75312297398751	-3.58691254636242	0.000334616485768069	0.00534848169902939	NA	NA
99	MtrunA17_Chr1g0177851	158.565379613194	114.279176617484	103.513259301086	35.7031210182282	10.7141155131756	17.1881909905999	73.3272071756279	-2.56417644489035	0.567134030284564	-4.5212882810149	6.14644150628757e-06	0.000210874164011549	NA	NA
100	MtrunA17_Chr1g0177881	203.313891651273	353.663978163581	124.890997635006	14.4512632692828	18.955742831003	46.5092226804468	126.964182705099	-3.09972347303398	0.649876005535515	-4.76971521741247	1.84486546012976e-06	7.72778745573831e-05	Medtr0907s0020	Putative transcription factor OFP family
101	MtrunA17_Chr1g0178281	245.144022469478	69.7704446717268	59.6326385104084	0	0	5.05535029135291	63.2670759904943	-6.2749261855217	1.37889450548402	-4.55069344359964	5.34694030956378e-06	0.000187918869245511	Medtr1g059580	hypothetical protein
102	MtrunA17_Chr1g0178641	455.267470300459	423.434422835308	391.550154747587	190.41664543055	131.866037085238	176.937260197352	294.911998432749	-1.34882879605588	0.232642141029972	-5.79786959526867	6.71626437522881e-09	5.5301720865634e-07	Medtr1g059990	hypothetical protein
103	MtrunA17_Chr1g0178831	257.790341088935	451.102012963751	160.895609565819	53.5546815273423	61.8122048837055	48.531362796988	172.28103547109	-2.40611484006587	0.474845465298433	-5.06715345497437	4.03808740477177e-07	2.07810073068067e-05	Medtr1g060360	Putative Acid phosphatase
104	MtrunA17_Chr1g0178931	943.609927759498	957.539206184389	619.95441168368	358.731358802198	340.379208226271	457.003666338303	612.86962983239	-1.12558800176576	0.277248396873993	-4.05985395932632	4.91034184784201e-05	0.00114306253403036	Medtr1g060490	Putative sinapine esterase
105	MtrunA17_Chr1g0178971	77.8234991966597	33.6822836346267	58.5074943875705	105.409214434769	226.644751240253	296.243527073281	133.051794994527	1.88185889336112	0.555875510742135	3.38539629286546	0.000710755609845304	0.00960303137371393	Medtr1g060550	Putative cytochrome P450
106	MtrunA17_Chr1g0179211	604.104912514071	588.237024904731	1341.17179442277	2400.60985132087	10415.7686042703	6345.47568570618	3615.89464552315	2.91907227832205	0.616091485731359	4.73805002329619	2.15784552670718e-06	8.73412222390086e-05	Medtr1g061050	Putative fructose-bisphosphate aldolase
107	MtrunA17_Chr1g0179421	80.7418804165344	56.5381189581235	175.522483162712	1033.6903609087	1943.3757215437	1775.43902232314	844.217931218819	3.92532223675952	0.514745711168188	7.62575025219971	2.42619148765371e-14	6.85494240026394e-12	Medtr1g061340	Putative glucomannan 4-beta-mannosyltransferase
108	MtrunA17_Chr1g0179501	299.62047190714	215.326027521364	198.02536561947	428.437452218738	573.617261320787	552.044251815738	377.845138400539	1.12229536318411	0.273184980921472	4.10818837623698	3.98774796713038e-05	0.000968179516973296	Medtr1g061560	Putative transferase
109	MtrunA17_Chr1g0179521	18.4830810592067	19.2470192197867	105.763547546762	382.533439481016	925.534747792017	549.011041640926	333.428812789952	3.69508111227694	0.787171238665761	4.69412617074276	2.67748749393839e-06	0.000104840369684525	Medtr1g061590	Putative protein kinase RLK-Pelle-LRR-III family
110	MtrunA17_Chr1g0179631	154.674204653361	167.208479471897	231.779689304606	303.47652865494	489.552662678947	642.02948700182	331.453508627595	1.3739285015003	0.38395200222081	3.57838608355573	0.000345722494835245	0.00548644084727804	NA	NA
111	MtrunA17_Chr1g0179651	20.4286685391232	22.8558353234967	81.0103768443284	3.40029723983126	0	0	21.2825296577966	-5.1639364879752	1.46539027099361	-3.52393255925862	0.000425192455931519	0.00644249284305492	Medtr1g061760	Putative xylogalacturonan beta-1,3-xylosyltransferase
112	MtrunA17_Chr1g0179811	269.463865968434	419.825606731598	406.17702834448	957.183673012499	1863.43193656077	1087.91138269915	833.998915552822	1.83589670010544	0.371773326878338	4.93821521710791	7.88408062064037e-07	3.68849544490641e-05	Medtr1g062190	Putative carotene epsilon-monooxygenase
113	MtrunA17_Chr1g0180251	457.213057780375	1030.91846695983	1165.64931126006	309.427048824644	162.3600581612	207.269361945469	555.472884155262	-1.96606228267675	0.46882168787877	-4.19362485462735	2.74531859821899e-05	0.00072121546656402	Medtr1g062710	Putative metal-dependent hydrolase
114	MtrunA17_Chr1g0180541	40.8573370782463	36.0881610371001	81.0103768443284	657.957515907348	1063.16992399973	908.951982385254	464.672549542002	4.05822250790446	0.418037048813893	9.70780584979	2.79284259788935e-22	2.01217327071433e-19	Medtr1g063110	Putative AMP-dependent synthetase/ligase, AMP-binding enzyme domain-containing protein
115	MtrunA17_Chr1g0180641	132.299948634321	40.8999158420468	38.2549001764884	16.1514118891985	6.59330185426192	10.1107005827058	40.7183631631705	-2.6888368543404	0.773025607957097	-3.47832830719061	0.000504551546380708	0.00734006613586352	NA	NA
116	MtrunA17_Chr1g0180761	63.231593097286	174.426111679317	131.641862372034	419.93670911916	482.135198092903	441.837615464245	285.534848304157	1.86674562382067	0.424504903442068	4.39746539718223	1.09522338602833e-05	0.000336495125393928	Medtr1g063350	Putative TPM domain-containing protein
117	MtrunA17_Chr1g0181211	2387.23583785753	4808.14598884297	3703.97445238235	1394.12186833082	1157.94863815475	937.26194401683	2398.11478826421	-1.64294352842886	0.341108973306247	-4.81647701174318	1.46114989533375e-06	6.25689135715057e-05	Medtr1g064430	Putative transcription factor ARF family
118	MtrunA17_Chr1g0181481	88.5242303362004	96.2350960989336	97.8875386868969	0	0	0	47.1078108536718	-9.16598148147839	1.25208930443922	-7.32054930026226	2.4695796213118e-13	5.4746780851219e-11	Medtr1g066640	Putative peroxidase
119	MtrunA17_Chr1g0181511	1804.53238762255	1670.88185601773	1691.09161662536	2395.50940546112	11169.0533411197	6516.34652555391	4207.90252206672	1.95855961981477	0.547735177680301	3.57574189065127	0.000349236090283204	0.00552394889455085	Medtr1g066710	Putative peroxidase
120	MtrunA17_Chr1g0182791	886.215097101962	844.462968268142	499.563990540025	1661.04520165757	3099.67603423488	2537.78584625916	1588.12485634362	1.71027790487596	0.367436987428943	4.65461552154356	3.24585813483344e-06	0.000122759036204416	Medtr1g069155	Putative transcription factor bHLH family
121	MtrunA17_Chr1g0183931	364.797652484342	407.796219719231	499.563990540025	156.413673032238	223.348100313122	249.734304392834	316.942323413632	-1.01574791982346	0.28686402822255	-3.54086891311252	0.000398811667171622	0.00612978849931679	NA	NA
122	MtrunA17_Chr1g0184051	643.0166621124	707.327956327162	480.436540451781	1067.69333330701	2114.80156975451	1742.07371040021	1125.89162872551	1.42756833081706	0.343332928285671	4.15797091745669	3.21086888677496e-05	0.000813128562811665	NA	NA
123	MtrunA17_Chr1g0184151	953.337865159081	920.248106446052	750.471129932876	195.517091290297	78.2954595193603	209.291502062011	517.860192401613	-2.4427818352956	0.431289539363863	-5.66390234944864	1.47968634074126e-08	1.10474302211975e-06	Medtr1g070120	Putative 6-beta-hydroxyhyoscyamine epoxidase
124	MtrunA17_Chr1g0184271	1639.15745182964	425.840300237781	1062.13605195897	4965.28404446359	7894.65480774686	5340.47204778522	3554.59078400368	2.54075961640776	0.523770204925886	4.85090521093555	1.22899274413917e-06	5.39913748374187e-05	Medtr1g070205	Putative transcription factor AS2-LOB family
125	MtrunA17_Chr1g0184521	5.83676243974947	7.21763220742002	11.2514412283789	51.8545329074267	47.8014384433989	24.265681398494	24.704581437478	2.35932193332354	0.648461057488766	3.63834019958	0.000274400805171289	0.0045869819050066	NA	NA
126	MtrunA17_Chr1g0184531	29.1838121987474	33.6822836346267	48.3811972820295	197.217239910213	177.194987333289	120.317336934199	100.996142882184	2.15699169367772	0.391693102789147	5.50684114251268	3.6532964485082e-08	2.51275299163622e-06	NA	NA
127	MtrunA17_Chr1g0185221	5186.93622145737	3723.09528032749	4197.91272230819	9451.97625242093	11481.4110164653	11452.3905500309	7582.28700716837	1.3047610544529	0.204314351250421	6.38604702248104	1.70228676450849e-10	2.2712130678875e-08	Medtr1g071480	Putative protein kinase NEK family
128	MtrunA17_Chr1g0185231	0	0	0	17.8515605091141	68.4055067379674	26.2878215150352	18.7574814603528	7.54080641940951	1.60157024883118	4.70838317889132	2.49689397741717e-06	9.85725856646378e-05	Medtr1g071530	sulfate transporter
129	MtrunA17_Chr1g0185301	72.9595304968684	20.4499579210234	32.629179562299	0	0	0	21.0064446633651	-8.00356679101128	1.5530471557111	-5.1534602549442	2.55723293112136e-07	1.409118467342e-05	Medtr1g071710	Putative rmlC-like jelly roll protein
130	MtrunA17_Chr1g0185421	33.0749871585803	79.3939542816202	90.0115298270316	0	0	0	33.7467452112054	-8.6837601508265	1.42106612209021	-6.11073616902061	9.91725985444949e-10	1.0947755260364e-07	Medtr1g072090	Putative Seed maturation protein
131	MtrunA17_Chr1g0185781	113.816867575115	125.105624928614	190.149356759604	342.579946912999	713.724925723852	615.741665486785	350.186397897828	1.96284873967582	0.406430037330799	4.82948738869471	1.36884983277288e-06	5.9142832026575e-05	NA	NA
132	MtrunA17_Chr1g0185841	963.065802558663	3907.1449016167	3759.10651440141	476.041613576376	607.407933323879	707.749040789408	1736.75263437774	-2.26832733228922	0.557790993980997	-4.0666259526709	4.76987103065377e-05	0.00111577039961373	Medtr1g072630	(TC85214, seed storage protein)
133	MtrunA17_Chr1g0186261	603.132118774112	327.199326736374	189.024212636766	925.730923544059	1480.1962662818	1499.41689641527	837.449957398064	1.80198162767286	0.4933551276135	3.6525041026523	0.000259695445822385	0.00439852426719854	NA	NA
134	MtrunA17_Chr1g0186321	35.9933683784551	75.7851381779102	48.3811972820295	0	0	0	26.6932839730658	-8.34504749865371	1.38908678023436	-6.00757822865882	1.88314951991869e-09	1.80300617988494e-07	Medtr1g073640	Putative plant seed peroxygenase
135	MtrunA17_Chr1g0186761	16.5374935792902	46.9146093482301	25.8783148252716	0	0	0	14.8884029587986	-7.50218515489005	1.55076089256408	-4.83774461353978	1.31320721186635e-06	5.72868033569981e-05	Medtr1g074410	Mtnodulin 8;LEED..PEED family
136	MtrunA17_Chr1g0186931	2440.73949355524	1704.56413965236	2032.01028584524	4842.87334382967	6460.6116544449	5658.95911614045	3856.62633891131	1.457036737269	0.225361670136091	6.46532631919674	1.01080440871244e-10	1.42795942424921e-08	NA	NA
137	MtrunA17_Chr1g0187241	1405.68695423967	696.501508016032	1316.41862372034	4944.03218671465	9084.74579244114	6618.46460143923	4010.97494442851	2.59422630659998	0.39037780700149	6.64542466316503	3.02344077793849e-11	4.73546411844615e-09	Medtr1g075440	NRT1/ PTR FAMILY;nitrate transporter / peptide transporter
138	MtrunA17_Chr1g0187331	415.382926962171	475.160786988485	561.44691729611	917.230180444481	1414.26324773918	879.630950695407	777.185835020972	1.14565564680272	0.289245765651935	3.96083809289484	7.46871629016185e-05	0.00160507781331972	Medtr1g075540	hypothetical protein
139	MtrunA17_Chr1g0187481	1411.52371667941	1169.25641760204	1011.50456643127	612.903577479584	375.818205692929	565.188162573256	857.699107743082	-1.20954468750039	0.284435389301994	-4.25244091626085	2.11453015422194e-05	0.000579723421917724	Medtr1g075730	Putative protein-serine/threonine phosphatase
140	MtrunA17_Chr1g0187671	203.313891651273	974.380348001702	810.103768443284	69.7060934165407	10.7141155131756	19.2103311071411	347.904758022186	-4.31689243799889	0.854680818671777	-5.05088255602552	4.39773410178624e-07	2.21958492258104e-05	Medtr1g075990	Putative ALOG domain-containing protein
141	MtrunA17_Chr1g0188241	390.090289723256	641.166327759145	420.803901941373	16.1514118891985	12.3624409767411	18.1992610488705	249.795605556431	-4.96482531188448	0.384579589547559	-12.9097472846268	3.96600520120949e-38	1.14296303893656e-34	Medtr1g076800	Putative S-adenosyl-L-methionine-dependent methyltransferase
142	MtrunA17_Chr1g0188551	15.5646998393319	81.7998316840935	51.7566296505432	4.25037154978907	9.06579004961014	6.0664203496235	28.0839571871652	-2.93770554897191	0.844978128929829	-3.47666460041105	0.000507692487659317	0.00737459163399892	Medtr1g077160	Putative translation initiation factor IF6
143	MtrunA17_Chr1g0188581	83.6602616364091	304.343491412877	70.8840797387874	0	3.29665092713096	0	77.0307472858675	-7.0645594574684	1.27054506855018	-5.56025884664585	2.69374827858928e-08	1.89344223513816e-06	Medtr1g077210	hypothetical protein
144	MtrunA17_Chr1g0188631	9.72793739958246	25.2617127259701	34.8794678079747	127.511146493672	163.184220892982	112.228776468035	78.7988769647027	2.53682792898343	0.549653060318615	4.61532576114998	3.92479200807226e-06	0.000145011001129019	NA	NA
145	MtrunA17_Chr1g0188771	48.6396869979123	52.9293028544135	81.0103768443284	0	0	0	30.4298944494424	-8.53536715221392	1.3379114980717	-6.37962015014874	1.77527758433866e-10	2.34686810564476e-08	Medtr1g077540	Putative major intrinsic protein
146	MtrunA17_Chr1g0189011	30.1566059387056	158.78790856324	137.267582986223	178.515605091141	2750.231035959	1122.28776468035	729.541083869776	3.63539079853184	0.966156519435469	3.76273484202749	0.000168065365705246	0.00309883286900799	Medtr1g077840	Yellow Stripe-Like1 (metal transporter)
147	MtrunA17_Chr1g0189201	9.72793739958246	8.42057090865669	31.5040354394611	164.914416131816	664.275161816888	422.627284357104	216.911567675585	4.65780285803912	0.747529888583794	6.23092525017748	4.63688331213502e-10	5.49919095359749e-08	Medtr1g078050	hypothetical protein
148	MtrunA17_Chr1g0189541	410.51895826238	417.419729329124	688.588203176792	2324.10316342466	3959.27776348428	1317.42428592657	1519.55535060063	2.32557154592339	0.482407020959973	4.820766375447	1.43007758353429e-06	6.14208731443737e-05	Medtr1g078470	Putative phloem protein
149	MtrunA17_Chr1g0189821	61.2860056173695	58.9439963605968	117.014988775141	187.866422500677	686.527555575022	509.579309368374	270.203046366197	2.5446999812555	0.589029355598365	4.32015816710946	1.55917406579743e-05	0.000451142945805383	Medtr1g079460	Putative phloem protein
150	MtrunA17_Chr1g0190231	205.25947913119	39.6969771408101	36.0046119308126	1502.93138000542	3861.20239840214	4548.80419215935	1698.98317312829	5.13827292933195	0.785431412915578	6.54197533335	6.07115183764764e-11	8.92676146985547e-09	Medtr1g080210	Putative ALOG domain-containing protein
151	MtrunA17_Chr1g0190491	171.211698232651	879.348190604006	1035.13259301086	175.965382161267	105.492829668191	120.317336934199	414.578005101863	-2.37565716934187	0.675557606361127	-3.51658710814949	0.000437133196307917	0.00656683375479287	Medtr1g080510	hypothetical protein
152	MtrunA17_Chr1g0190651	9824.24397983832	8271.40650970334	14364.7150162714	4545.34733534443	1107.674711516	2910.87069776101	6837.37637507242	-1.92235384298851	0.546000597533726	-3.5207907311306	0.000430262034416547	0.00649200082191123	Medtr1g080800	pathogenesis-related protein 4, SA-inducible
153	MtrunA17_Chr1g0190661	16478.1531611527	27223.7057476871	29791.5660845018	11254.9838638415	3562.85548949678	4469.94072761425	15463.534179049	-1.92990548509392	0.522783093749831	-3.69159888329794	0.000222848724342731	0.00388993179093468	Medtr1g080810	Putative rlpA-like protein, double-psi beta-barrel
154	MtrunA17_Chr1g0190671	8908.84507053761	12727.091459084	14284.8297835499	3946.89502113413	351.093323739447	887.719511161572	6851.07902820111	-2.79216190228458	0.816865938857562	-3.41813970868903	0.000630507335125692	0.00876113350577981	Medtr1g080820	hevein-like protein 2 (TC94004, Ethylene pathway)
155	MtrunA17_Chr1g0190681	13.6191123594154	18.04408051855	7.87600885986526	0	0	0	6.58986695630512	-6.32803400177781	1.73361638251435	-3.6501927794429	0.000262043563762894	0.00442663157331938	NA	NA
156	MtrunA17_Chr1g0190881	4133.40060108259	3376.64893437133	4575.96114758172	2012.9759659801	1926.06830417626	1450.88553361829	2912.65674780172	-1.1648179149998	0.227623672152748	-5.11729691373286	3.09945503819032e-07	1.66959242515153e-05	Medtr1g081230	Mitochondrial inner membrane translocase subunit Tim17/Tim22/Tim23/peroxisomal protein PMP24
157	MtrunA17_Chr1g0190951	675.118855531023	690.486814509848	572.698358524489	1559.88635877259	1457.94387252367	1274.9593434792	1038.5156005568	1.14735948043571	0.17122745672659	6.70079146399851	2.07293689704664e-11	3.31888713533262e-09	Medtr1g081330	Putative protein kinase WNK-NRBP family
158	MtrunA17_Chr1g0191041	2002.00951683407	2527.37421129824	2289.66828997512	4619.30380031076	6162.26474553954	4991.65287768187	3765.37890693993	1.21007606791179	0.197835813942297	6.1165672877851	9.56125254420316e-10	1.06800673283485e-07	Medtr1g081610	Putative cysteine synthase
159	MtrunA17_Chr1g0191351	308.375615566764	279.081778686907	312.790066148935	833.922898068615	2978.52411266282	3141.3946710467	1309.01485703012	2.94928769830486	0.52566329310583	5.6106023323015	2.01623602759994e-08	1.4710355969469e-06	Medtr1g082290	Histidine PhosphoTransfer protein 2
160	MtrunA17_Chr1g0191991	5361.06630090989	3389.88126008494	4436.44327634982	9564.18606133537	10405.0544887571	6526.45722613661	6613.84810226229	1.00655059745517	0.294860188586926	3.41365378038627	0.000640979733192557	0.00884693243815914	NA	NA
161	MtrunA17_Chr1g0192841	416.355720702129	317.575817126481	306.039201411907	27.20237791865	0	20.2214011654117	181.232419720763	-4.45727134545376	1.09361051838181	-4.07573927877824	4.58683888219236e-05	0.0010852315169116	Medtr1g084150	Putative chromatin remodeling & transcriptional activation HMG family
162	MtrunA17_Chr1g0192931	109.925692615282	126.30856362985	77.6349444758147	30.6026751584813	9.06579004961014	24.265681398494	62.9672245545887	-2.29869406489089	0.570772512659822	-4.0273384122492	5.64118108196258e-05	0.001280963892338	NA	NA
163	MtrunA17_Chr1g0193121	106.034517655449	46.9146093482301	79.8852327214905	176.815456471225	241.479680412343	245.690024159752	149.469920128081	1.50718011823601	0.403561991436614	3.73469293495826	0.00018794436189185	0.00339584236072804	Medtr1g084790	Putative protein kinase RLK-Pelle-LRR-VI-2 family
164	MtrunA17_Chr1g0193721	443.59394542096	1488.03517342976	820.230065548825	141.112335452997	107.965317863539	164.804419498105	527.623542869031	-2.73343655553423	0.504117634216683	-5.42221967652757	5.88634800286131e-08	3.79504839137495e-06	Medtr1g085570	Putative pyridoxal phosphatase
165	MtrunA17_Chr1g0193811	1753.94711314472	6492.26017057431	4298.05054924076	1377.97045644162	309.061024418527	388.250902375904	2436.59003603264	-2.5955000480882	0.725267642499155	-3.57867895380597	0.00034533537040989	0.00548331682635956	Medtr1g085680	Putative cytochrome P450
166	MtrunA17_Chr1g0193951	359.933683784551	297.125859205457	302.663769043394	1176.50284498161	1112.6196879067	1050.50179054314	716.557939244142	1.79735677065612	0.160864518529619	11.1731088190538	5.521392901482e-29	7.23277372853681e-26	Medtr1g086000	Putative hypothetical protein CHP03214 allantoin-urate catabolism protein
167	MtrunA17_Chr1g0194051	212.069035310898	381.331568292024	949.621639675183	2145.58755833352	2928.25018602407	2506.44267445277	1520.55044368141	2.29677354259933	0.570490866017476	4.0259602377735	5.6743277666697e-05	0.00128459113831621	Medtr1g086170	hypothetical protein
168	MtrunA17_Chr1g0194391	1897.92058665854	2370.99218013748	3012.01081683704	414.836263259413	121.151921572063	670.339448633396	1414.54186951632	-2.5940284436632	0.611614604842326	-4.24127943172962	2.22249231918088e-05	0.000601408508417593	Medtr1g086650	Putative glycerol-3-phosphate 1-O-acyltransferase
169	MtrunA17_Chr1g0194671	116.735248794989	117.887992721194	57.3823502647326	13.601188959325	12.3624409767411	24.265681398494	57.039150519246	-2.54946191271772	0.542373383411704	-4.70056605042227	2.59441320783712e-06	0.000102003266352876	Medtr1g087030	hypothetical protein
170	MtrunA17_Chr1g0194751	658.581361951732	804.765991127332	1292.79059714074	470.941167716629	202.744032018554	275.011055849599	617.472367634098	-1.53838763192508	0.450440739490807	-3.41529417091387	0.000637131619045874	0.00881420617437945	Medtr1g087150	Putative aminoacyltransferase, E1 ubiquitin-activating enzyme
171	MtrunA17_Chr1g0194901	2761.76142774146	2970.05565335334	2653.08984165176	964.834341802119	859.601729249397	1000.95935768788	1868.38372524766	-1.56973190303832	0.13330700765025	-11.7753142217154	5.23217692565849e-32	8.37700593447511e-29	Medtr1g087330	Putative galactolipase
172	MtrunA17_Chr1g0195331	14.5919060993737	12.0293870123667	16.8771618425684	0	0	0	7.2497424923848	-6.46692825785238	1.61891240241807	-3.99461283278399	6.48000562370351e-05	0.00142664081030948	Medtr0458s0010	Putative pectinesterase
173	MtrunA17_Chr1g0195851	9.72793739958246	15.6382031160767	6.75086473702737	45.0539384277641	70.8779949333156	71.7859741372114	36.6391521251629	2.55466301991655	0.549918081082561	4.64553377638989	3.39198268313765e-06	0.000127408299292406	Medtr1g088860	CAAT-box transcription factor 4;nuclear factor Y subunit B6
174	MtrunA17_Chr1g0196091	53.5036556977035	55.3351802568868	69.7589356159495	5.10044585974688	9.06579004961014	10.1107005827058	33.8124513437671	-2.88762372076562	0.506263762076627	-5.70379303650131	1.17170332521892e-08	9.0286946870278e-07	Medtr1g088970	hypothetical protein
175	MtrunA17_Chr1g0196531	2211.16017092509	2082.28689184068	2081.51662725011	1112.74727173478	673.340951866498	918.051612909689	1513.18392108781	-1.23740610415588	0.244013326982652	-5.0710595173511	3.95607016094732e-07	2.04685791684633e-05	Medtr1g089865	Putative oxoglutarate/iron-dependent dioxygenase, alpha-ketoglutarate-dependent dioxygenase AlkB
176	MtrunA17_Chr1g0196631	43.7757182981211	50.5234254519401	54.006917896219	147.91292993266	107.141155131756	104.14021600187	84.5833937854277	1.27961553243567	0.320317986706509	3.99482884365189	6.47410055965799e-05	0.00142664081030948	Medtr1g090020	Putative protein kinase TKL-Pl-6 family
177	MtrunA17_Chr1g0196801	0	0	0	26.3523036086922	93.9545514232323	117.284126759388	39.5984969652187	8.6170709355642	1.50891470080162	5.71077406230207	1.12463470153297e-08	8.73607748341742e-07	Medtr1g090190	ENOD-like 3;Plantacyanin/Chemocyanin 48
178	MtrunA17_Chr1g0196951	29.1838121987474	43.3057932445201	23.6280265795958	0	0	0	16.0196053371439	-7.60906778612917	1.44082569593315	-5.28104669954622	1.2844794238479e-07	7.67996110287811e-06	Medtr1g090370	Putative transcription factor TGA like domain-containing protein
179	MtrunA17_Chr1g0197181	0	7.21763220742002	0	68.0059447966251	112.086131522453	71.7859741372114	43.1826137772848	5.17106299426091	1.27536412025746	4.0545777571483	5.02249421190116e-05	0.00116353103450787	Medtr1g090673	Putative leucine-rich repeat domain, L domain-containing protein
180	MtrunA17_Chr1g0197191	0	0	4.50057649135158	17.8515605091141	69.2296694697501	37.4095921560116	21.4985664377046	4.80531739107396	1.41515729359763	3.39560656106138	0.00068476712753025	0.00933064011739682	NA	NA
181	MtrunA17_Chr1g0197201	81.7146741564926	95.0321573976969	51.7566296505432	305.176677274855	695.593345624632	912.996262618336	357.044957787093	3.06610518243853	0.508027125343523	6.03531785899279	1.58650087147643e-09	1.58288971239279e-07	Medtr1g090680	Putative NACHT nucleoside triphosphatase, P-loop containing nucleoside triphosphate hydrolase
182	MtrunA17_Chr1g0197231	67.1227680571189	36.0881610371001	40.5051884221642	105.409214434769	192.854079237161	215.357922411634	109.556222266658	1.83194582696617	0.468985546759659	3.90618823889894	9.37634799235505e-05	0.00192325247538562	Medtr1g090687	hypothetical protein
183	MtrunA17_Chr1g0197241	197.477129211524	182.846682587974	182.273347899739	426.737303598823	1038.44504204625	956.472275123971	497.375296744714	2.10548834057438	0.403476098183507	5.21837191856845	1.80502733410875e-07	1.0362367080016e-05	Medtr1g090690	Putative P-loop containing nucleoside triphosphate hydrolase, leucine-rich repeat domain, L
184	MtrunA17_Chr1g0197391	95.3337865159081	202.093701807761	186.773924391091	11.0509660294516	16.4832546356548	38.4206622142821	91.6927159323579	-2.88443475941387	0.624462114227361	-4.61907086706572	3.85462200997241e-06	0.000142680786350309	Medtr1g090737	Putative AMP-dependent synthetase/ligase, EF-Hand 1, calcium-binding, AMP-binding enzyme
185	MtrunA17_Chr1g0197531	148.837442213612	79.3939542816202	156.395033074467	281.374596596036	543.123240244825	435.771195114621	274.14924358753	1.71067560881454	0.421633148519321	4.05726071306785	4.96516458911261e-05	0.0011530304455571	Medtr1g090820	(new nomenclature) leghemoglobin8
186	MtrunA17_Chr1g0198231	0	0	11.2514412283789	39.1034182580594	381.587344815408	376.118061676657	134.676710996417	6.1513137084572	1.55517178795517	3.95539178121621	7.64093305345982e-05	0.00163235025698783	Medtr1g492860	Putative transcription factor WD40-like family
187	MtrunA17_Chr1g0198451	57.3948306575365	181.643743886737	120.390421143655	459.890201687177	738.449807677335	525.756430300703	347.254239225524	2.2648858275625	0.490345927190323	4.61895511305717	3.85677270435791e-06	0.000142680786350309	Medtr1g092880	Putative major facilitator superfamily
188	MtrunA17_Chr1g0198831	419.274101922004	340.431652449978	201.400797987983	79.0569108260767	71.7021576650983	124.361617167282	206.03787300307	-1.80762475309276	0.423383622068651	-4.26947255130162	1.95935759080962e-05	0.000543995437471506	Medtr1g093800	CLAVATA3/Endosperm Surrounding Region-related (CLE) family
189	MtrunA17_Chr1g0199041	63.231593097286	37.2910997383368	34.8794678079747	0	0	0	22.5670267739329	-8.10656178386368	1.39481357368764	-5.81193210102721	6.17558900576976e-09	5.2345382222729e-07	Medtr1g094035	hypothetical protein
190	MtrunA17_Chr1g0199091	190.667573031816	187.65843739292	82.1355209671663	589.951571110723	627.187838886665	698.649410264973	396.041725275711	2.05612098560842	0.389864105597686	5.27394278182203	1.3352355242216e-07	7.95044474639305e-06	Medtr1g094085	Putative transcription factor bHLH family
191	MtrunA17_Chr1g0199151	1430.00679773862	1483.22341862481	1904.86899996456	986.086199551064	586.803865029311	795.712135858949	1197.78356946122	-1.02445545957813	0.280100826990475	-3.65745246304811	0.000254734483690885	0.00433108736606939	Medtr1g094145	hypothetical protein
192	MtrunA17_Chr1g0199551	1755.89270062463	12000.516483537	3221.28762368489	324.728386403885	238.183029485212	748.191843120231	3048.13334447598	-3.69505525804927	0.787653591636603	-4.69121869979873	2.71582477923242e-06	0.000106053325626964	Medtr1g094780	phenylalanine ammonia lyase 2
193	MtrunA17_Chr1g0199561	61.2860056173695	110.670360513774	79.8852327214905	19.5517091290297	3.29665092713096	7.07749040789408	46.9612415527814	-3.06898289227531	0.752008070117486	-4.0810504756895	4.48326167304998e-05	0.00106450369833782	Medtr1g094790	Putative alcohol O-acetyltransferase
194	MtrunA17_Chr1g0200381	1631.37510190998	1841.69915159334	1632.58412223779	2743.18979823387	3404.6162449945	4177.74148077405	2571.86764995725	1.01601258169958	0.221114007801752	4.59497157959584	4.32808254279092e-06	0.000156304524812897	Medtr1g096050	Putative alcohol O-acetyltransferase
195	MtrunA17_Chr1g0200491	11836.9542278119	6161.45202773422	24559.6459133056	24041.8016342269	119132.722879195	117341.757752709	50512.3890724971	2.61386955501102	0.730366495472312	3.57884647120989	0.000345114123368002	0.00548331682635956	Medtr1g096310	Isoliquiritigenin 2'-O-methyltransferase
196	MtrunA17_Chr1g0200811	2341.5145320795	1478.41166381987	2332.42376664296	149.613078552575	445.047875162679	756.280403586396	1250.54855330733	-2.18766619167829	0.595691623925302	-3.67248103517503	0.000240206982627676	0.00413038486416885	Medtr1g096910	probable Sucrose transporter
197	MtrunA17_Chr1g0200991	88.5242303362004	86.6115864890402	103.513259301086	177.665530781183	268.677050561173	314.442788122151	173.239074265139	1.44821073235837	0.32682696965659	4.43112370402007	9.37432885508383e-06	0.000296877783818309	Medtr1g097270	hypothetical protein
198	MtrunA17_Chr1g0202121	0	9.62350960989336	55.1320620190569	295.825859865319	956.852931599761	399.37267301688	286.134506018485	4.67512391954593	1.30179466336382	3.59129135424896	0.000329043541382837	0.00527990301732292	NA	NA
199	MtrunA17_Chr1g0202741	490.288044938956	694.095630613558	1544.82288065643	8378.33239894421	21979.5958939139	12268.3240870553	7559.24315602038	3.96531237690199	0.566932136646267	6.99433339651394	2.66523084978416e-12	4.92367229871344e-10	Medtr1g100150	Putative ferric-chelate reductase (NADH)
200	MtrunA17_Chr1g0203341	69.0683555370354	132.323257136034	87.7612415813558	601.852611450132	1091.19145688035	428.693704706727	401.815104548605	2.87779121208563	0.478860015512269	6.00967113323726	1.85900038726658e-09	1.78581773868785e-07	Medtr1g100623	hypothetical protein
201	MtrunA17_Chr1g0203401	8486.65258739573	12595.9711406492	6116.2834517468	3487.00481944695	4272.45960156172	3145.43895127978	6350.63509201336	-1.31850182668628	0.335343425734996	-3.93179566230179	8.43137182252045e-05	0.00177320564276456	Medtr1g100647	Putative remorin
202	MtrunA17_Chr1g0203861	332.69545906572	722.966159443239	874.236983445044	242.271178337977	154.942593575155	126.383757283823	408.916021858493	-1.88093627758833	0.480246343572678	-3.91660718038071	8.98038996604198e-05	0.00185923748873106	Medtr1g101600	C-REPEAT BINDING FACTOR 4
203	MtrunA17_Chr1g0204071	191.640366771774	109.467421812537	283.53631895515	69.7060934165407	26.3732074170477	51.5645729717997	122.047996890808	-1.98660485042283	0.564033766323875	-3.52213815738489	0.000428080987131999	0.00647544794415125	Medtr1g101910	hypothetical protein
204	MtrunA17_Chr1g0204201	126.463186194572	144.3526441484	160.895609565819	246.521549887766	361.807439252623	302.309947422904	223.725062745347	1.07823204608942	0.261473387920643	4.12367795691951	3.72870132422914e-05	0.000917655366891201	Medtr1g102160	Putative carboxylesterase
205	MtrunA17_Chr1g0204471	23.3470497589979	8.42057090865669	15.7520177197305	79.9069851360345	243.128005875908	82.9077447781878	75.5770623629193	3.08715096018259	0.705051648534238	4.37861675325574	1.19434951327201e-05	0.000360525223861514	Medtr1g102510	hypothetical protein
206	MtrunA17_Chr1g0204901	695.547524070146	658.007469576458	446.682216766644	213.368651799411	157.415081770503	242.65681398494	402.279626328017	-1.55462416444768	0.306058703134767	-5.07949667343108	3.7843615094579e-07	1.96861939243804e-05	Medtr1g103070	Putative IQ motif, EF-hand binding protein
207	MtrunA17_Chr1g0205081	3700.50738680117	14241.5912839409	5483.9524547119	1335.46674094373	925.534747792017	741.114352712337	4404.69449448368	-2.96393765022505	0.565216648123289	-5.24389658384326	1.57220344004228e-07	9.1534001896118e-06	Medtr1g103290	Putative homocysteine S-methyltransferase
208	MtrunA17_Chr1g0205331	58.3676243974947	86.6115864890402	159.770465442981	5.10044585974688	4.94497639069644	3.03321017481175	52.9713847924618	-4.52855256385644	0.685191970667967	-6.60917342542957	3.86471765258012e-11	5.98802677579067e-09	Medtr1g103620	Putative Seed maturation protein
209	MtrunA17_Chr1g0205471	101.170548955658	270.661207778251	446.682216766644	981.835828001275	3763.12703331999	2265.80800058438	1304.88080590103	3.09900484714248	0.68290016695042	4.53800569559309	5.67887270112985e-06	0.000197417891886443	Medtr1g103850	Putative protein kinase WNK-NRBP family
210	MtrunA17_Chr1g0205541	1084.66502005344	506.437193220638	634.581285280573	140.262261143039	141.755989866631	196.147591304493	450.64155681147	-2.22033771500842	0.387403305722137	-5.73133394117432	9.96438708974461e-09	7.88911185547665e-07	Medtr1g104550	Putative primary-amine oxidase
211	MtrunA17_Chr1g0205611	1040.88930175532	1690.12887523752	2485.44336734891	5102.1460083668	7958.11533809413	5238.35397189989	3919.1794771171	1.81075236561902	0.401858374480832	4.505946573736	6.6077712790854e-06	0.0002229851996393	Medtr1g104650	Putative linoleate 9S-lipoxygenase
212	MtrunA17_Chr1g0205771	390.090289723256	688.080937107375	474.810819837592	96.9084713351908	92.3062259596668	165.815489556376	318.002038919909	-2.13101447374424	0.390107932863387	-5.46262788890917	4.69137324816887e-08	3.11522317140504e-06	Medtr1g104890	Putative protein kinase RLK-Pelle-DLSV family
213	MtrunA17_Chr1g0205841	8.75514365962421	30.0734675309167	61.8829267560842	0	0	0	16.7852563244375	-7.67635992970062	1.7423474730478	-4.40575720310987	1.05414987062135e-05	0.000326661775499318	NA	NA
214	MtrunA17_Chr1g0205921	0	0	0	219.319171969116	32.9665092713096	131.439107575176	63.9541314692669	9.30921663889449	1.54091052611324	6.0413739027248	1.52807405776699e-09	1.54517776388726e-07	Medtr1g105360	Putative The fantastic four family protein
215	MtrunA17_Chr1g0206331	402.736608342714	1064.60075059445	691.963635545305	1393.27179402086	3125.22507892015	2644.95927243584	1553.79285664322	1.73048876538443	0.486528506364577	3.55680857903873	0.000375387479377024	0.00583825783495222	Medtr1g105640	Putative protein kinase RLK-Pelle-DLSV family
216	MtrunA17_Chr1g0206371	20.4286685391232	32.4793449333901	137.267582986223	563.599267502031	457.410316139421	447.904035813868	276.514869319009	2.95064580077069	0.732682787463321	4.02718045415855	5.64497082920732e-05	0.001280963892338	NA	NA
217	MtrunA17_Chr1g0206451	105.061723915491	967.162715794282	1058.76061959046	107.959437364642	94.7787141550151	71.7859741372114	400.91819749285	-2.95585864604598	0.789670899011084	-3.7431525585502	0.000181725818759341	0.00330622373416719	Medtr1g105750	Putative protein kinase RLK-Pelle-DLSV family
218	MtrunA17_Chr1g0206791	2013.68304171357	1897.03433185023	2608.08407673824	4722.16279181566	5839.19295468071	4990.6418076236	3678.466500737	1.25445884409026	0.2071588688142	6.0555401333813	1.39947276468823e-09	1.45076998581116e-07	Medtr1g105965	Putative pyruvate kinase
219	MtrunA17_Chr1g0206821	23.3470497589979	27.6675901284434	11.2514412283789	0	0	0	10.37768018597	-6.98373114639009	1.60378275593345	-4.3545368726236	1.33348534907049e-05	0.000394150915639615	Medtr1g105980	Putative amino acid transporter, transmembrane domain-containing protein
220	MtrunA17_Chr1g0206931	104.088930175532	121.496808824904	176.64762728555	14.4512632692828	3.29665092713096	33.3653119229292	75.5577654008881	-2.9861573335042	0.806580364460914	-3.70224402313591	0.000213700927626084	0.00376215457132321	Medtr1g106030	Phytosulfokine
221	MtrunA17_Chr1g0207021	420.246895661962	306.749368815351	320.6660750088	1051.54192141782	918.117283205972	1034.32466961081	675.274368953451	1.51781051071645	0.205416093367796	7.38895617101832	1.47985934367136e-13	3.43936019558589e-11	Medtr1g106085	Putative xanthine/uracil/vitamin C permease
222	MtrunA17_Chr1g0207271	2454.35860591465	4824.98713066028	7146.91546826631	260.972813157049	974.984511698981	996.915077454795	2776.52226785868	-2.69180124519582	0.625584230945495	-4.30285981014497	1.68607541993107e-05	0.00047967430924969	Medtr1g106215	hypothetical protein
223	MtrunA17_Chr1g0207861	45.7213057780375	75.7851381779102	78.7600885986526	191.266719740508	491.200988142513	375.106991618386	209.640205342668	2.4032346957332	0.478688172836333	5.02045973163177	5.15479570333087e-07	2.55690288079677e-05	Medtr1g107315	Putative gallate 1-beta-glucosyltransferase
224	MtrunA17_Chr1g0207981	70.0411492769937	205.702517911471	165.396186057171	41.6536411879329	7.41746458604466	10.1107005827058	83.386943267053	-2.89431243050372	0.826534954612788	-3.50174232118186	0.000462226425852861	0.00685584321495296	Medtr1g107380	Putative limonoid glucosyltransferase
225	MtrunA17_Chr1g0208501	109.925692615282	141.946766745927	141.768159477575	16410.6845537356	8844.91443749236	175.926190139081	4304.1943000343	6.01372972950647	1.11164241936768	5.40976992667048	6.31057685199906e-08	4.05043461687663e-06	Medtr1g108440	Putative ribose-5-phosphate isomerase
226	MtrunA17_Chr1g0208941	383.280733543549	401.781526213048	158.645321320143	82.4572080659079	37.911485662006	70.7749040789408	189.141863147266	-2.30481887110668	0.526293348657532	-4.37934257954391	1.19037874940253e-05	0.000360352155241927	Medtr1g109110	palmitoyl-ACP thioesterase
227	MtrunA17_Chr1g0209011	1951.42424235624	1913.87547366754	1268.03742643831	6018.52611450132	4567.50985953994	5417.31337221378	3522.78108145286	1.64032100341945	0.256132373060006	6.40419242527832	1.51167361858807e-10	2.06468824711326e-08	NA	NA
228	MtrunA17_Chr1g0209431	150.783029693528	1165.64760149833	1399.67928881034	100.308768575022	106.316992399973	79.874534603376	500.435035930096	-3.24437921909528	0.755247155966622	-4.29578475531348	1.74076426320613e-05	0.000491834169620957	Medtr1g110180	Putative transferase, protein kinase RLK-Pelle-WAK-LRK10L-1 family
229	MtrunA17_Chr1g0209901	32.1021934186221	24.0587740247334	66.3835032474358	380.833290861101	1571.67832950968	974.671536172842	508.287937872403	4.57820797616878	0.64718143021701	7.07407190999536	1.50452257271463e-12	2.90998899483644e-10	Medtr1g110980	Putative glycosidase
230	MtrunA17_Chr1g0209911	8926.35535785686	6945.76806094053	2516.94740278837	25851.6098401271	34094.7880511202	31578.7511299651	18319.0366404664	2.31529318616546	0.486924431245318	4.75493328655549	1.98511958888204e-06	8.19615493295008e-05	Medtr1g111000	Putative glycosidase
231	MtrunA17_Chr1g0210121	12.6463186194572	6.01469350618335	28.1286030709474	210.818428869538	656.033534499061	208.28043200374	186.987001761488	4.52127497715801	0.755516134494383	5.9843526441481	2.1725216802099e-09	2.04607523862644e-07	Medtr1g111280	Putative carboxylesterase
232	MtrunA17_Chr1g0210761	364.797652484342	410.202097121704	347.66953395691	175.965382161267	205.216520213902	177.948330255623	280.299919365625	-1.00406743876644	0.184585392713757	-5.43958232016486	5.34056283501854e-08	3.47691065850887e-06	Medtr1g112200	Putative germin, rmlC-like cupin domain-containing protein
233	MtrunA17_Chr1g0210981	5.83676243974947	16.8411418173134	29.2537471937853	0	0	0	8.65527524180802	-6.72012850395431	1.8226381485117	-3.68703382481143	0.000226883209190091	0.00394672242115698	Medtr1g112520	Putative annexin
234	MtrunA17_Chr1g0211151	212.069035310898	258.631820765884	385.924434133398	23.8020806788188	85.7129241054049	86.9520250112701	175.515386667612	-2.12544662387642	0.586631322604437	-3.62313865962728	0.000291049695264572	0.00480673992425771	Medtr1g112750	Putative FAD-binding domain, FAD/NAD(P)-binding domain-containing protein
235	MtrunA17_Chr1g0211921	1003.92313963691	905.812842031212	1695.59219311671	346.830318462788	192.854079237161	252.767514567646	732.963347842071	-2.1857132301286	0.384033965354407	-5.69145811910544	1.25959053494938e-08	9.57787325242905e-07	Medtr1g114340	hypothetical protein
236	MtrunA17_Chr1g0212301	6114.00865563757	13252.7756715244	10616.8599430984	3158.02606149328	354.389974666578	1019.15861873675	5752.53648752616	-2.72605151446046	0.762331126197617	-3.57594150465503	0.000348969682662875	0.00552393504343114	Medtr1g115195	Putative glutathione transferase
237	MtrunA17_Chr1g0212451	26.2654309788726	22.8558353234967	13.5017294740547	0	0	0	10.4371659627373	-6.99312459486077	1.55276319288096	-4.50366458125911	6.67915970118536e-06	0.000224605254875684	Medtr1g115270	Putative chromatin regulator PHD family
238	MtrunA17_Chr1g0212991	25.2926372389144	76.9880768791469	108.013835792438	5.9505201697047	5.76913912247918	13.1439107575176	39.1930199933668	-3.09060459480351	0.782506595357389	-3.94962114458852	7.82749869447188e-05	0.00166512065534471	Medtr1g115605	hypothetical protein
239	MtrunA17_Chr1g0213061	14263.1018152678	14227.1560195261	13114.6798957985	1850.61177277816	1115.91633883383	2898.73785706176	7911.70061654436	-2.82669009648028	0.384737943008742	-7.34705309898705	2.02624389914769e-13	4.59797818342814e-11	Medtr1g115900	peroxidase 39
240	MtrunA17_Chr1g0213101	0	85.4086477878035	0	0	0	0	14.2347746313006	-21.4462336270608	3.91019586993771	-5.48469548340104	4.14182254500413e-08	2.78885943748771e-06	Medtr1g115740	hypothetical protein
241	MtrunA17_Chr1g1000004	110.89848635524	214.123088820127	163.145897811495	549.148004232748	724.439041237028	444.870825639056	367.770890682616	1.81826874658412	0.363662119193154	4.99988492235115	5.73645418591144e-07	2.79254853350983e-05	NA	NA
242	MtrunA17_Chr1g1000889	109.925692615282	146.758521550874	123.765853512168	265.223184706838	482.135198092903	371.062711385304	249.811860310561	1.55734964027319	0.329416107941311	4.72760621818361	2.2718222719362e-06	9.09328417429574e-05	NA	NA
243	MtrunA17_Chr1g1002480	455.267470300459	423.434422835308	391.550154747587	190.41664543055	131.866037085238	176.937260197352	294.911998432749	-1.34882879605588	0.232642141029972	-5.79786959526867	6.71626437522881e-09	5.5301720865634e-07	NA	NA
244	MtrunA17_Chr1g1003083	107.007311395407	105.858605708827	106.8886916696	165.764490441774	271.973701488304	231.535043343963	164.837974007979	1.06553902655408	0.292100950567052	3.64784511822217	0.000264448964983672	0.00446058362746259	NA	NA
245	MtrunA17_Chr1g1003126	329.777077845845	423.434422835308	418.553613695697	638.405806778318	1244.48572499194	749.202913178502	633.976593220935	1.16819558743698	0.341130871183251	3.42447924277553	0.000615978898629711	0.00860072474787289	NA	NA
246	MtrunA17_Chr2g0278051	124.517598714655	162.39672466695	157.520177197305	12.7511146493672	0	11.1217706409764	78.0512309782091	-4.22556477743372	0.989069256457004	-4.27226379735059	1.9349847279272e-05	0.000538265684113263	Medtr2g007300	Putative plastid lipid-associated protein/fibrillin
247	MtrunA17_Chr2g0278561	48.6396869979123	10.82644831113	33.7543236851368	0	1.64832546356548	0	15.8114640762908	-5.75191909345879	1.48671860697713	-3.86886870619979	0.00010934149704665	0.00219131613587441	Medtr2g007990	Putative EamA domain-containing protein
248	MtrunA17_Chr2g0279401	8402.99232575933	11308.8267303259	10846.3893441573	6299.0506367874	4246.91055687646	4631.71193693754	7622.64692180733	-1.00955071799718	0.24726318400982	-4.08289944999288	4.44772704711746e-05	0.00106082061007602	Medtr2g009270	Putative GTP cyclohydrolase II, 3,4-dihydroxy-2-butanone-4-phosphate synthase
249	MtrunA17_Chr2g0279821	613.832849913653	567.787066983708	660.459600105844	1574.33762204187	3903.23469772305	2860.31719484748	1696.66150526927	2.17831351457678	0.379295240134872	5.74305523528902	9.29833791562731e-09	7.42295845956963e-07	Medtr2g009890	Putative transcription factor MADS-MIKC family
250	MtrunA17_Chr2g0279871	3045.81719980927	3012.15850789662	1724.84594031049	5205.00499987169	10358.9013757773	6620.48674155578	4994.53579420352	1.51117286546362	0.385358270968203	3.92147510332875	8.80085429715651e-05	0.00183127667862638	Medtr2g009980	Putative oligopeptide transporter, OPT superfamily
251	MtrunA17_Chr2g0280291	20953.9771587006	19437.0835345821	29976.0897206472	84058.7480658685	51892.5822439684	58709.8050735979	44171.3809662275	1.46799345614045	0.302592833613992	4.85138209853683	1.22604084840177e-06	5.39439255115886e-05	NA	NA
252	MtrunA17_Chr2g0280451	59.340418137453	57.7410576593601	88.8863857041937	754.015912932581	166.480871820113	181.992610488705	218.076209457068	2.42069448741549	0.69771749354006	3.46944789234599	0.00052152922233296	0.00752249782703383	NA	NA
253	MtrunA17_Chr2g0280711	546.710081856534	1816.43743886737	2216.53392199065	351.930764322535	478.014384433989	367.018431152222	962.774170437217	-1.93559551047568	0.542033353990851	-3.57098967475783	0.000355634916086539	0.00560056975229396	Medtr2g011180	Putative protein kinase RLK-Pelle-DLSV family
254	MtrunA17_Chr2g0281001	72.9595304968684	121.496808824904	60.7577826332463	11.0509660294516	4.1208136589137	3.03321017481175	45.5698519696992	-3.7949307144643	0.690635905409822	-5.49483553452438	3.91074702430454e-08	2.65185455278665e-06	NA	NA
255	MtrunA17_Chr2g0281541	445.539532900877	939.495125665839	740.344832827335	1806.40790866035	3328.79327367049	2862.33933496402	1687.15333478149	1.91231809787102	0.395736146779404	4.83230585185085	1.34960702676115e-06	5.85055622274248e-05	Medtr2g012780	hypothetical protein
256	MtrunA17_Chr2g0281551	0	0	0	16.1514118891985	6.59330185426192	16.1771209323293	6.48697244596495	6.0064007460158	1.76425115322171	3.40450436155162	0.000662842417718886	0.00910942090426351	Medtr2g012790	Putative kelch-type beta propeller
257	MtrunA17_Chr2g0282421	261.681516048768	275.472962583197	136.142438863385	0	0	4.04428023308233	112.890199621406	-7.50547149934742	0.994535523784353	-7.54671031838864	4.46389955124002e-14	1.1911585293258e-11	Medtr2g014040	hypothetical protein
258	MtrunA17_Chr2g0282681	23.3470497589979	12.0293870123667	52.8817737733811	0	0	0	14.7097017574576	-7.48741359984715	1.66588910495851	-4.49454503157558	6.97188489942033e-06	0.000233089038186072	Medtr2g014380	hypothetical protein
259	MtrunA17_Chr2g0282951	90.4698178161168	203.296640508997	272.284877726771	61.2053503169626	31.3181838077441	21.2324712236822	113.301223566712	-2.31135636764495	0.628064482629351	-3.68012589721458	0.000233118830978806	0.00403256397957876	Medtr2g014760	Putative glutaredoxin-like, plant II, thioredoxin-like protein
260	MtrunA17_Chr2g0282961	5537.14196784233	2754.72962583197	3446.31644825247	7347.19226096539	11218.5031050267	11610.1174791211	6985.66681450665	1.3620611476876	0.363274964503916	3.74939448290253	0.000177262060969241	0.00323528520270587	Medtr2g014770	auxin response factor 5
261	MtrunA17_Chr2g0283561	287.946947027641	659.210408277695	273.410021849608	131.761518043461	112.910294254235	70.7749040789408	256.00234892193	-1.95008944332868	0.497754573917618	-3.91777302613283	8.93707957590144e-05	0.00185162586487954	Medtr2g015690	Putative carboxylic ester hydrolase
262	MtrunA17_Chr2g0284321	2604.16884186822	2233.8571681965	2181.65445418268	9006.53731400304	12439.0881107969	3204.08101465948	5278.2311506178	1.81210654839402	0.505078514623776	3.58777199173445	0.000333515744316134	0.00534115873769807	Medtr2g016770	Putative transcription factor WRKY family
263	MtrunA17_Chr2g0284751	65.1771805772025	31.2764062321534	34.8794678079747	0	3.29665092713096	0	22.4382842574103	-5.25954781584997	1.24183320066752	-4.23530939020056	2.28237237130727e-05	0.000614736053739045	Medtr2g017440	Putative Oil body-associated protein
264	MtrunA17_Chr2g0284951	642.043868372442	656.804530875222	618.829267560842	1396.67209126069	2077.71424682429	1358.87815831566	1125.15702720152	1.33389505229715	0.243320674905305	5.48204567004538	4.20435656072187e-08	2.82436717304065e-06	Medtr2g017925	Putative triacylglycerol lipase
265	MtrunA17_Chr2g0285061	317.130759226388	277.878839985671	472.560531591916	77.3567622061611	6.59330185426192	27.2988915733057	196.469847739617	-3.26191752441826	0.820421327086587	-3.97590532659812	7.01120158320209e-05	0.00152379953564329	Medtr0565s0010	Putative triacylglycerol lipase
266	MtrunA17_Chr2g0285621	183.858016852108	211.717211417654	169.896762548522	579.750679391229	548.068216635522	534.856060825138	371.357824611696	1.5576416297075	0.172504858996304	9.0295522037491	1.72375707570643e-19	9.15912386474407e-17	Medtr2g018890	hypothetical protein
267	MtrunA17_Chr2g0285631	12.6463186194572	10.82644831113	10.1262971055411	48.4542356675954	45.3289502480507	82.9077447781878	35.0483324549937	2.38717453400857	0.532432270489319	4.48352713823055	7.34192604568618e-06	0.000243763786532984	Medtr2g018900	Putative F-box domain, leucine-rich repeat domain, L domain-containing protein
268	MtrunA17_Chr2g0285811	114.789661315073	179.237866484264	167.646474302846	54.4047558373001	66.7571812744019	70.7749040789408	108.935140548804	-1.26548515310268	0.322323692892727	-3.92613134251925	8.63230313566516e-05	0.00180401989896109	Medtr2g019170	Putative leucine-rich repeat domain, L domain-containing protein
269	MtrunA17_Chr2g0286131	0	0	0	24.6521549887766	12.3624409767411	38.4206622142821	12.5725430299666	6.96040330723962	1.59920319663739	4.35241958112334	1.34643266894734e-05	0.000397163184098191	Medtr2g019720	Putative ribosomal protein 50S-L18Ae/60S-L20/60S-L18A
270	MtrunA17_Chr2g0286701	76.8507054567014	89.0174638915136	34.8794678079747	8.50074309957814	6.59330185426192	13.1439107575176	38.1642654779246	-2.84078485347327	0.629282526042896	-4.51432343328666	6.35192162861481e-06	0.000216378285360579	Medtr2g020630	Putative flavin-containing monooxygenase
271	MtrunA17_Chr2g0286881	171.211698232651	244.196556351044	318.415786763124	412.28604032954	916.468957742406	1070.72319170855	522.217038521219	1.70958738778709	0.465415984424972	3.67324596704454	0.000239488754063898	0.00412049337514476	Medtr2g020860	Putative endonuclease/exonuclease/phosphatase
272	MtrunA17_Chr2g0287181	62.2587993573277	83.0027703853302	519.816584751107	4.25037154978907	5.76913912247918	15.1660508740587	115.043952673349	-4.73285192367736	1.00255905721603	-4.72077120007261	2.3495211130033e-06	9.37823392737424e-05	Medtr2g021242	plastid glutamine synthetase
273	MtrunA17_Chr2g0287361	101.170548955658	235.775985442387	344.294101588396	0	0	14.1549808157882	115.899269467038	-5.60847925281244	1.54417956004222	-3.63201236303056	0.000281219645428733	0.00468195780566763	Medtr2g021580	hypothetical protein
274	MtrunA17_Chr2g0287431	76.8507054567014	68.5675059704902	40.5051884221642	2364.90673030264	671.692626402933	876.597740520595	683.186749512587	4.39475462291268	0.5828372144628	7.54027799505444	4.68970642146117e-14	1.231579221205e-11	Medtr2g021690	hypothetical protein
275	MtrunA17_Chr2g0288191	275.300628408184	253.820065960937	171.02190667136	469.241019096713	603.287119664965	473.180787270633	374.308587845465	1.14211231411694	0.281919709670016	4.05119711372353	5.09562571476639e-05	0.00117763301903651	Medtr2g022880	hypothetical protein
276	MtrunA17_Chr2g0288271	86.5786428562839	103.452728306354	135.017294740547	12.7511146493672	3.29665092713096	17.1881909905999	59.7141037450472	-3.3032120510539	0.646614450475448	-5.10847236498517	3.24773893734625e-07	1.72369407799966e-05	Medtr2g022960	hypothetical protein
277	MtrunA17_Chr2g0288671	17.5102873192484	46.9146093482301	67.5086473702737	8.50074309957814	6.59330185426192	7.07749040789408	25.6841798999144	-2.56937270702772	0.738372876338525	-3.4797766675407	0.000501831921619052	0.00731157439289154	NA	NA
278	MtrunA17_Chr2g0288681	327.831490365929	1080.23895371053	1505.4428363571	238.870881098146	193.678241968944	251.756444509375	599.636474668338	-2.08999594071178	0.569804566741184	-3.66791714686467	0.000244534391824493	0.00418979586087399	Medtr2g023730	Putative petal formation-expressed
279	MtrunA17_Chr2g0288891	6.80955617970772	3.60881610371001	47.2560531591916	200.617537150044	215.106472995295	214.346852353364	114.624214656885	3.45094201024441	0.920076858774915	3.75071058176525	0.000176334141357101	0.00322243095736861	Medtr2g023970	Putative wall-associated receptor kinase, galacturonan-binding domain-containing protein
280	MtrunA17_Chr2g0288931	39.8845433382881	50.5234254519401	168.771618425684	8.50074309957814	7.41746458604466	1.01107005827058	46.0181441599676	-3.92005812629948	0.957365949697066	-4.09462873370406	4.22845418333405e-05	0.00101634546379903	Medtr2g024010	Putative stigma-specific protein Stig1
281	MtrunA17_Chr2g0288941	178.021254412359	381.331568292024	446.682216766644	50.154384287511	18.955742831003	39.4317322725527	185.762816477016	-3.21334330336013	0.551591566103421	-5.82558454629751	5.69130376063527e-09	4.8960502411268e-07	Medtr2g024030	Putative stigma-specific protein Stig1
282	MtrunA17_Chr2g0288951	45.7213057780375	91.4233412939869	199.150509742307	17.8515605091141	4.1208136589137	3.03321017481175	60.2167901928619	-3.74129133987313	0.926017133852141	-4.0401966692665	5.34063977651209e-05	0.00122736760541708	Medtr2g024050	Putative stigma-specific protein Stig1
283	MtrunA17_Chr2g0289141	205.25947913119	381.331568292024	229.529401058931	428.437452218738	1054.10413395012	927.151243434124	537.635546347522	1.5627090908558	0.463010673512561	3.37510381564326	0.000737878499090662	0.00986771251289735	Medtr2g024300	Putative chaperonin-like RbcX
284	MtrunA17_Chr2g0289201	59.340418137453	37.2910997383368	18.0023059654063	132.611592353419	110.437806058887	260.85607503381	103.089882881219	2.13120908413448	0.614628189225465	3.46747695841962	0.000525368780956586	0.00757030144919393	Medtr2g024390	KNOX transcription factor
285	MtrunA17_Chr2g0290371	159.538173353152	275.472962583197	136.142438863385	236.320658168272	2088.42836233746	1102.06636351494	666.328159803401	2.58531053875424	0.754342082599035	3.42723891241321	0.00060975234431938	0.00853031689851466	Medtr2g026420	hypothetical protein
286	MtrunA17_Chr2g0290801	35.0205746384968	15.6382031160767	33.7543236851368	68.0059447966251	251.369633193736	184.014750605246	97.9672383392195	2.57228643555367	0.64781476873325	3.97071286377673	7.16579000746476e-05	0.00155154697389276	Medtr2g027540	hypothetical protein
287	MtrunA17_Chr2g0290811	0	8.42057090865669	46.1309090363537	221.019320589032	1535.41516931124	662.250888167232	412.206143002086	5.47274110497165	1.33116413964679	4.11124439276421	3.93532377354199e-05	0.000958155540417829	Medtr2g027550	hypothetical protein
288	MtrunA17_Chr2g0291331	21.4014622790814	140.74382804469	28.1286030709474	0	0	0	31.7123155657865	-8.59411759046384	1.70809119616229	-5.03141612682797	4.86870098880383e-07	2.43595648951975e-05	Medtr2g028350	Putative translation elongation factor EFTu/EF1A, bacterial/organelle
289	MtrunA17_Chr2g0291361	22.3742560190396	37.2910997383368	20.2525942110821	0	0	0	13.3196583280764	-7.34236064194116	1.48905768969919	-4.93087722036104	8.18611757493584e-07	3.81740651119864e-05	NA	NA
290	MtrunA17_Chr2g0291691	91.4426115560751	86.6115864890402	195.775077373794	0	0	0	62.3048792364848	-9.56956472383474	1.35297779234419	-7.07296511294125	1.5165762587396e-12	2.91374741337443e-10	Medtr2g028900	Putative GDP-fucose protein O-fucosyltransferase
291	MtrunA17_Chr2g0292241	6606.24228805645	7316.27318092143	14956.5408248841	27808.48090165	45216.0399537964	38568.2784427896	23411.9759320163	1.9501610132815	0.41331417553751	4.71835017694552	2.37764974768579e-06	9.4612204617895e-05	Medtr2g029820	peroxidase
292	MtrunA17_Chr2g0292801	156.619792133278	310.358184919061	192.39964500528	0	0	0	109.896270342936	-10.3876291581703	1.28478551156967	-8.08510764219259	6.21093163064066e-16	2.20978813164732e-13	NA	NA
293	MtrunA17_Chr2g0292811	3520.54054490889	8235.31834866624	5729.23387349056	27.20237791865	8.2416273178274	195.136521246222	2952.6122155914	-6.24702183136589	1.00054196534834	-6.24363799592449	4.27508790732864e-10	5.13348993338767e-08	Medtr2g030835	hypothetical protein
294	MtrunA17_Chr2g0293001	58.3676243974947	48.1175480494668	32.629179562299	169.164787681605	126.921060694542	138.51659798307	95.6194663947462	1.63968769719445	0.35466651162392	4.6231816183794	3.77898577442197e-06	0.00014016292282248	NA	NA
295	MtrunA17_Chr2g0293021	1794.80445022296	28409.8033071064	6999.52158817454	1493.58056259588	110.437806058887	236.590393635316	6507.456351299	-4.33711913939535	1.14244198080064	-3.79635833791389	0.000146837207814618	0.00280989474901027	Medtr2g031460	Putative tetrahydroberberine oxidase
296	MtrunA17_Chr2g0293061	32.1021934186221	28.8705288296801	51.7566296505432	3.40029723983126	3.29665092713096	10.1107005827058	21.5895001080856	-2.77161557548171	0.741418445060477	-3.73826088890415	0.000185297609828692	0.00335222336324737	Medtr2g031520	Putative wall-associated receptor kinase, galacturonan-binding domain-containing protein
297	MtrunA17_Chr2g0293411	561.301987955908	703.719140223452	1062.13605195897	3.40029723983126	0	64.7084837293173	399.210993517913	-5.09924291128099	1.41687369776426	-3.5989396368408	0.000319517336568356	0.00516442519493183	Medtr2g031920	Ent-kaurenoic acidoxidase
298	MtrunA17_Chr2g0293521	13418.716848984	18966.7345023986	15029.6751928686	7105.77115693737	8938.86898891559	6981.43875235837	11740.2009070771	-1.04201149643287	0.221147757953466	-4.71183387105433	2.45497480091251e-06	9.71839543784307e-05	Medtr2g032100	Putative UDP-arabinose 4-epimerase
299	MtrunA17_Chr2g0293581	354.096921344801	169.61435687437	218.277959830552	90.1078768555283	27.1973701488304	58.6420633796938	152.989424738963	-2.07751211998116	0.566991991214487	-3.66409429440293	0.000248215336376322	0.00424415791323756	Medtr2g032550	Putative Heat shock protein 70 family
300	MtrunA17_Chr2g0293881	110.89848635524	163.599663368187	158.645321320143	281.374596596036	419.498830477414	332.642049171022	244.44315788134	1.25719247243973	0.298602428743367	4.21025534765566	2.55082219305242e-05	0.000678782500291576	Medtr2g033080	hypothetical protein
301	MtrunA17_Chr2g0293911	2075.9418410709	3708.66001591265	3157.15440868313	5721.85018032605	13288.7998872649	6178.64912609153	5688.50924322486	1.49428000047171	0.441689077695566	3.38310380747436	0.000716715360042449	0.00966090737187246	Medtr2g033170	Myeloblastosis (MYB) transcription factor 92
302	MtrunA17_Chr2g0293931	0	0	0	3.40029723983126	68.4055067379674	47.5202927387174	19.887682786086	7.62408214781056	1.93974176264936	3.93046244330862	8.478263662916e-05	0.00177698240364783	NA	NA
303	MtrunA17_Chr2g0293951	172.184491972609	433.057932445201	283.53631895515	43.3537898078485	110.437806058887	74.8191843120231	186.23158725862	-1.95768694332313	0.534589534441621	-3.66203753945152	0.000250217182133833	0.0042719247463951	NA	NA
304	MtrunA17_Chr2g0294051	0	0	0	17.0014861991563	5.76913912247918	30.3321017481175	8.85045451162549	6.45359122016059	1.82241528880653	3.54122974044349	0.000398266633073566	0.00612467774735704	Medtr2g033520	hypothetical protein
305	MtrunA17_Chr2g0294191	35.9933683784551	31.2764062321534	43.8806207906779	634.155435228529	222.52393758134	387.239832317633	225.844933421465	3.48377796228796	0.490351028256442	7.10466127638266	1.20617995704116e-12	2.36468708720879e-10	NA	NA
306	MtrunA17_Chr2g0294301	40.8573370782463	121.496808824904	227.279112813255	1095.74578553562	2949.67841705043	1895.75635925734	1055.13563675997	3.93169270935036	0.67327181116259	5.83968115724495	5.23008185714332e-09	4.53993159762088e-07	Medtr2g033920	Putative triacylglycerol lipase
307	MtrunA17_Chr2g0294641	107.007311395407	132.323257136034	257.658004129878	3.40029723983126	0	7.07749040789408	84.577726718174	-5.60443160255418	0.912395454055576	-6.14254660919519	8.12088371962204e-10	9.17787246728578e-08	Medtr2g034550	Mitochondrial inner membrane translocase subunit Tim17/Tim22/Tim23/peroxisomal protein PMP24
308	MtrunA17_Chr2g0295061	10877.7796002131	21171.7211417654	18433.2361644532	6130.73592341575	3475.49423992781	5660.98125625699	10958.3247210054	-1.72535606839241	0.371417242973143	-4.64533109605031	3.39531468324952e-06	0.000127408299292406	NA	NA
309	MtrunA17_Chr2g0296661	3660.62284346288	7068.46780846667	3549.82970755356	329.828832263632	622.242862495968	597.542404437914	2638.08907644677	-3.2039904554489	0.421420406519566	-7.60283651641379	2.89709384183351e-14	8.02801417574999e-12	Medtr2g437880	Isoflavone 3'-hydroxylase
310	MtrunA17_Chr2g0296871	14895.4177462407	13619.6719754016	14058.6758148595	8692.85989362861	3296.65092713096	4393.09940318568	9826.06262674116	-1.37778552436629	0.407630735084586	-3.37998439710486	0.000724899449006416	0.00973933669972769	Medtr2g035480	Putative molybdenum cofactor sulfurtransferase
311	MtrunA17_Chr2g0297081	104.088930175532	18.04408051855	14.6268735968926	0	0	0	22.7933140484958	-8.12092466276	1.79818767786685	-4.51617190058474	6.29675556212409e-06	0.000215007344247457	NA	NA
312	MtrunA17_Chr2g0297701	259.735928568852	192.470192197867	213.7773833392	406.335520159835	1021.13762467881	736.059002420984	471.585941894259	1.6992323599313	0.409586871107552	4.14864948023468	3.34442436567548e-05	0.000839572872773535	Medtr2g438740	Putative ankyrin repeat-containing domain, PGG domain-containing protein
313	MtrunA17_Chr2g0298801	713.057811389394	1289.55028772571	938.370198446804	4610.80305721118	5696.6128020823	2241.54231918588	2581.65607934021	2.09350409244224	0.437941654452197	4.78032649134716	1.75010744632177e-06	7.35223709847625e-05	Medtr2g038200	hypothetical protein
314	MtrunA17_Chr2g0299831	0	0	0	13.601188959325	12.3624409767411	10.1107005827058	6.01238841979532	5.89930150936728	1.67785658676388	3.51597481924567	0.000438142536813925	0.0065716574127357	NA	NA
315	MtrunA17_Chr2g0300181	0	0	0	4.25037154978907	88.1854123007531	93.0184453608936	30.909038201906	8.2599824419721	1.89638791325489	4.35563967911763	1.32678877296803e-05	0.000392977653115783	NA	NA
316	MtrunA17_Chr2g0300991	135.218329854196	143.149705447164	131.641862372034	0	3.29665092713096	0	68.8844247667541	-6.86650905177453	0.850312906026478	-8.07527323542789	6.73257156177821e-16	2.36617048584008e-13	Medtr2g042580	Putative organic solute transporter subunit alpha/Transmembrane protein
317	MtrunA17_Chr2g0301181	8.75514365962421	91.4233412939869	47.2560531591916	0	1.64832546356548	0	24.8471439293947	-6.41554542912789	1.59767317339121	-4.01555558169027	5.93059194128366e-05	0.00133318041463224	Medtr2g043040	Putative transcription factor AP2-EREBP family
318	MtrunA17_Chr2g0301191	198.449922951482	368.099242578421	392.675298870425	58.6551273870892	18.955742831003	38.4206622142821	179.20933280545	-3.04752494879971	0.537855227086492	-5.66606922332584	1.46110516496076e-08	1.09380117972895e-06	Medtr2g043050	Putative transcription factor AP2-EREBP family
319	MtrunA17_Chr2g0302001	437.757182981211	722.966159443239	1434.55875661832	61.2053503169626	121.976084303845	129.416967458635	484.646750187035	-3.05405185069134	0.554851848275502	-5.50426543623029	3.70710663361853e-08	2.53765097563545e-06	Medtr2g044810	Putative pectinesterase
320	MtrunA17_Chr2g0302061	422.192483141879	554.554741270105	475.93596396043	53.5546815273423	33.7906720030923	107.173426176682	274.533661346588	-2.90557433313328	0.482429933884818	-6.02279031430708	1.71435485155082e-09	1.69198604338503e-07	Medtr2g044940	hypothetical protein
321	MtrunA17_Chr2g0302071	13.6191123594154	8.42057090865669	10.1262971055411	0	0	0	5.36099672893553	-6.03299846011591	1.76429968173975	-3.41948622592669	0.00062739508768143	0.0087220931171689	Medtr2g044960	hypothetical protein
322	MtrunA17_Chr2g0303701	8311.54971420325	3937.21836914762	5530.08336374825	2734.68905513429	1096.96059600283	2213.23235755431	3970.62224263176	-1.55646450798769	0.459190118422917	-3.3895862422592	0.000699981869748308	0.00950002819591496	Medtr2g048720	Probable inositol transporter 2 (general substrate transporter)
323	MtrunA17_Chr2g0304411	12.6463186194572	14.43526441484	10.1262971055411	112.209808914431	70.8779949333156	48.531362796988	44.8045077974289	2.64138494255867	0.554751334200699	4.76138547077936	1.92268402053552e-06	7.99564657832803e-05	Medtr6g471740	hypothetical protein
324	MtrunA17_Chr2g0304551	433.866008021378	505.234254519401	473.685675714754	3022.01417190003	5033.16180299719	3967.43890865377	2239.23347030109	3.08953163708697	0.255945653352301	12.0710455388525	1.50213565938713e-33	3.09214625484841e-30	Medtr2g450720	Putative sterile alpha motif/pointed domain-containing protein
325	MtrunA17_Chr2g0304791	34.0477808985386	28.8705288296801	29.2537471937853	161.514118891985	177.194987333289	147.616228507505	96.4162319424638	2.39610906967949	0.287156453382258	8.34426335002065	7.165914568037e-17	2.90865481600364e-14	Medtr2g450160	Putative glycerophosphodiester phosphodiesterase
326	MtrunA17_Chr2g0305051	303.511646866973	210.514272716417	153.019600705954	457.339978757304	526.639985609171	507.557169251833	359.763775651275	1.1592317732488	0.32316641163415	3.58710475939297	0.000334370012708001	0.0053475079890299	Medtr2g461290	Putative adenylate kinase
327	MtrunA17_Chr2g0305391	176.075666932442	194.87606960034	127.141285880682	357.88128449224	539.826589317694	392.295182608986	298.016013138731	1.37341633935155	0.304702319522499	4.50740362431057	6.56257228067975e-06	0.000221719543443036	Medtr0530s0020	Putative ANTH domain-containing protein
328	MtrunA17_Chr2g0305491	511.689507218037	489.596051403325	658.209311860169	1202.00507428035	1938.430745153	1991.80801479305	1131.95645078466	1.62877575328901	0.293442710553278	5.55057493238798	2.84731633776074e-08	1.9965160471515e-06	NA	NA
329	MtrunA17_Chr2g0306131	17.5102873192484	42.1028545432834	10.1262971055411	0	0	0	11.6232398280122	-7.14560212954119	1.71378982104858	-4.16947401704671	3.05303418146554e-05	0.000785583857818352	NA	NA
330	MtrunA17_Chr2g0307041	41.8301308182046	115.48211531872	76.5098003529769	328.978757953674	457.410316139421	353.874520394704	229.014273496283	2.29058248687527	0.44351660155873	5.16459243876117	2.4096337308766e-07	1.33033016264622e-05	NA	NA
331	MtrunA17_Chr2g0308361	82.6874678964509	172.020234276844	259.908292375554	555.94859871241	957.677094331543	732.014722187902	460.042734963451	2.12686084841297	0.491497387500384	4.32730855240061	1.50942443877729e-05	0.000439839260880916	Medtr2g461970	Putative UDP-arabinopyranose mutase
332	MtrunA17_Chr2g0309001	3.89117495983298	0	5.62572061418947	2.55022292987344	299.995234368917	247.712164276293	93.2957528581843	5.84457633337197	1.54739771552754	3.77703564812324	0.000158706023293819	0.00296996680863933	NA	NA
333	MtrunA17_Chr2g0309371	42.8029245581628	63.7557511655435	50.6314855277053	0	0	0	26.1983602085686	-8.31845973356606	1.33010578716837	-6.2539835656794	4.0011313493076e-10	4.8984234934468e-08	Medtr2g062800	hypothetical protein
334	MtrunA17_Chr2g0311631	115.762455055031	111.87329921501	207.026518602173	37.4032696381438	5.76913912247918	21.2324712236822	83.1778588094199	-2.75551109220688	0.72845097323	-3.78269944508244	0.000155136697018765	0.00292597151268573	Medtr2g068840	Putative oxoglutarate/iron-dependent dioxygenase, non-heme dioxygenase domain-containing protein
335	MtrunA17_Chr2g0311641	83.6602616364091	83.0027703853302	114.764700529465	24.6521549887766	6.59330185426192	9.09963052443524	53.6288033197797	-2.79786957821641	0.629760831992807	-4.44274943134026	8.88165771246534e-06	0.000283769948575985	Medtr2g068850	Putative non-heme dioxygenase domain, isopenicillin N synthase
336	MtrunA17_Chr2g0311701	23.3470497589979	8.42057090865669	11.2514412283789	37.4032696381438	189.55742831003	143.571948274423	68.9252846864384	3.09758376235044	0.788691347156559	3.92749809354198	8.58341011171025e-05	0.00179510374462538	Medtr2g069010	Putative deacetoxyvindoline 4-hydroxylase
337	MtrunA17_Chr2g0311921	19.4558747991649	6.01469350618335	30.3788913166232	0	0	0	9.30824327032857	-6.82811204999306	1.8023917427102	-3.788361812913	0.000151643900142842	0.00288083425063715	Medtr2g069300	Putative deacetoxyvindoline 4-hydroxylase
338	MtrunA17_Chr2g0311981	4554.62029048451	3221.4698419118	2825.23689244595	2085.23228232652	1115.91633883383	970.627255939759	2462.18381699039	-1.34543882858727	0.396310322692052	-3.39491239957613	0.000686505622902421	0.00934429048239444	Medtr2g069350	Putative transcription factor C2H2 family
339	MtrunA17_Chr2g0312461	115.762455055031	202.093701807761	142.893303600413	294.125711245404	334.610069103792	335.675259345833	237.526750026372	1.06854205681663	0.294083578328782	3.63346387067562	0.000279641619496799	0.00466322202995815	Medtr2g069920	hypothetical protein
340	MtrunA17_Chr2g0312871	2.91838121987474	4.81175480494668	7.87600885986526	53.5546815273423	72.5263203968811	29.3210316898469	28.5013630831262	3.33077392071385	0.732152080635221	4.54929243364854	5.38265979377382e-06	0.000188943815586806	Medtr2g070310	nicotianamide synthase
341	MtrunA17_Chr2g0313541	160.510967093111	110.670360513774	169.896762548522	361.281581732071	444.223712430897	312.42064800561	259.834005387331	1.34070412846118	0.291558151561342	4.59841071594634	4.25726089239585e-06	0.000154521412667451	Medtr2g072110	Putative P-loop containing nucleoside triphosphate hydrolase, leucine-rich repeat domain, L
342	MtrunA17_Chr2g0313761	2486.46079933328	2294.00410325833	3489.07192492031	7401.59701680269	8041.35577400419	5221.16578090929	4822.27589987135	1.32130692094325	0.285524463250188	4.62764873420134	3.69840610668578e-06	0.000137350986583218	Medtr2g072260	Putative 11-oxo-beta-amyrin 30-oxidase
343	MtrunA17_Chr2g0313781	1306.46199276392	1426.68529966669	1691.09161662536	2727.88846065462	3774.66531156495	2545.87440672533	2245.44451466681	1.03247217967327	0.242211980377394	4.26268006258223	2.01989618303117e-05	0.000558650557569821	Medtr2g072310	Putative 11-oxo-beta-amyrin 30-oxidase
344	MtrunA17_Chr2g0314271	1518.53102807482	1578.25557602251	1224.15680564763	712.362271744648	208.513171141033	479.247207620256	953.511010041817	-1.62590942276854	0.47861885667149	-3.39708601135312	0.000681075559037582	0.00929352108707579	Medtr2g072790	Putative amine N-methyltransferase
345	MtrunA17_Chr2g0314301	164.402142052944	111.87329921501	75.384656230139	235.470583858314	418.674667745632	472.169717212362	246.329177719067	1.67723181124287	0.450769957361847	3.72081542669558	0.000198580539898574	0.00355018150082941	Medtr2g072820	Putative P-loop containing nucleoside triphosphate hydrolase, leucine-rich repeat domain, L
346	MtrunA17_Chr2g0314401	4299.74833061545	3068.69662685474	4150.65666914899	941.882335433258	987.346952675722	1579.29143101865	2504.60372429114	-1.71552807739069	0.304099456078522	-5.64133885510048	1.68732915072745e-08	1.25005498187184e-06	Medtr2g072930	Putative codeine 3-O-demethylase
347	MtrunA17_Chr2g0314801	0	28.8705288296801	32.629179562299	184.466125260846	681.582579184326	224.457552936069	192.000994295537	4.15232720901393	1.22162576022709	3.39901739485425	0.000676284150322595	0.00924995658297826	Medtr2g073510	Putative PMR5 domain, PC-Esterase
348	MtrunA17_Chr2g0315631	774.343817006764	720.560282040765	1032.88230476519	96.9084713351908	27.1973701488304	104.14021600187	459.338743549768	-3.47144190466824	0.539654308029783	-6.43271415240264	1.25345244788945e-10	1.73669452383299e-08	Medtr2g076140	Putative transcription factor TGA like domain-containing protein
349	MtrunA17_Chr2g0316551	3339.60090927666	3715.87764812007	2594.58234726419	1417.92394900963	998.88523092068	1416.50915163709	2247.22987270472	-1.33211026538437	0.253905079881324	-5.24648922348069	1.55024911969139e-07	9.04385210129272e-06	Medtr2g078360	Putative transcription factor bZIP family
350	MtrunA17_Chr2g0316981	231.524910110062	233.370108039914	146.268735968926	601.852611450132	483.783523556468	470.147577095821	361.157911036887	1.34784668651015	0.285542435657555	4.72030254769765	2.35494108810202e-06	9.38686683513306e-05	Medtr2g078730	Putative D-amino-acid transaminase, Aminodeoxychorismate lyase
351	MtrunA17_Chr2g0317371	6038.13074392083	6693.15093368083	6156.78864016896	1637.24312097875	2274.68913972036	2686.41314482494	4247.73595388244	-1.51745844743262	0.241570830485229	-6.28162946819609	3.35042613756273e-10	4.23490924817632e-08	Medtr2g085370	Stigma1 / GRI
352	MtrunA17_Chr2g0317751	66.1499743171607	194.87606960034	151.894456583116	30.6026751584813	45.3289502480507	18.1992610488705	84.5085644926699	-2.12718008139619	0.604071262349919	-3.52140585718508	0.000429265060387108	0.00648374726168557	Medtr2g079440	defensin 1;Plant Defensin 33
353	MtrunA17_Chr2g0318311	12408.9569469074	18864.4847127935	9284.68930165831	3215.83111457041	3597.47032423166	4005.85957086805	8562.88199517154	-1.90641289090685	0.322246734459517	-5.91600375440375	3.29857683700084e-09	3.01783129731833e-07	Medtr2g080230	hypothetical protein
354	MtrunA17_Chr2g0318561	189.694779291858	93.8292186964602	308.289489657583	5.9505201697047	0	13.1439107575176	101.817986428854	-4.97098596188985	1.06602472502531	-4.66310569088521	3.1147268149545e-06	0.000119207585763843	Medtr2g081110	cyclic nucleotide-gated channel
355	MtrunA17_Chr2g0318811	840.493791323924	1337.66783577518	1533.57143942805	482.842208056038	117.855270644932	207.269361945469	753.283317862265	-2.19946747924638	0.578176214210419	-3.80414729141021	0.000142293498588502	0.00273931618959388	Medtr2g081470	Putative protein kinase RLK-Pelle-DLSV family
356	MtrunA17_Chr2g0318901	607.023293733945	1864.55498691684	3465.44389834072	0	0	0	989.503696498583	-13.558987048345	1.40710470558632	-9.63608962042041	5.62915750579984e-22	3.95674854047916e-19	Medtr2g081610	Putative BURP domain-containing protein
357	MtrunA17_Chr2g0318911	153.701410913403	429.449116341491	292.537471937853	0	0	0	145.947999865458	-10.7971342239542	1.32548354803801	-8.14580779967902	3.76758167163942e-16	1.42865705519706e-13	Medtr2g081620	Putative carboxypeptidase D
358	MtrunA17_Chr2g0319091	5438.88980010655	5556.37386101218	7184.04522431996	3661.2700529883	2110.6807560956	2016.07369619154	4327.88889845236	-1.2228809667153	0.322889794701516	-3.78730138512353	0.000152292332778467	0.0028874425910149	Medtr2g082090	Putative transcription factor GRAS family
359	MtrunA17_Chr2g0319491	0	0	0	87.5576539256548	76.6471340557948	133.461247691717	49.6110059455278	8.94165078426585	1.30148107759208	6.87036556905547	6.40375853065954e-12	1.11174648852456e-09	Medtr2g083000	Gibberellin C20-GA2-oxidase 8 (GA inactivation)
360	MtrunA17_Chr2g0319551	339.505015245428	46.9146093482301	14.6268735968926	0	0	4.04428023308233	67.5151297372721	-6.68518834115183	1.70427094452437	-3.92260888013763	8.75952868079563e-05	0.00182399463187752	Medtr2g083160	Putative bifunctional inhibitor/plant lipid transfer protein/seed storage helical
361	MtrunA17_Chr2g0319751	60.3132118774112	543.728292958975	234.029977550282	0	3.29665092713096	0	140.228022218967	-7.93683145671624	1.32222732041402	-6.00262249476967	1.94155679484965e-09	1.84665759969545e-07	NA	NA
362	MtrunA17_Chr2g0319791	83.6602616364091	85.4086477878035	90.0115298270316	15.3013375792407	18.955742831003	29.3210316898469	53.7764252252225	-2.03772993717941	0.39899483678767	-5.10715866296739	3.27039133174987e-07	1.73252587848712e-05	Medtr2g083480	Putative anthocyanidin 3-O-glucoside 2''-O-glucosyltransferase
363	MtrunA17_Chr2g0319981	704.30266772977	1059.78899578951	578.324079138678	407.185594469793	240.65551768056	295.23245701501	547.581551970553	-1.31221171721819	0.360564289667016	-3.63932800563811	0.00027335043913133	0.00457207562700279	Medtr2g083920	Putative 3Fe-4S ferredoxin, DnaJ domain, 4Fe-4S ferredoxin-type, iron-sulfur binding protein
364	MtrunA17_Chr2g0320311	348.260158905052	917.842229043579	307.164345534745	120.71055201401	37.911485662006	54.5977831466115	297.747759051001	-2.88246944398949	0.65197350845334	-4.42114504134915	9.81792416051632e-06	0.00030721254764595	Medtr2g084315	Putative transcription factor C2H2 family
365	MtrunA17_Chr2g0320671	3608.09198150513	3072.30544295845	3780.48425273533	828.822452208869	378.290693888277	992.870797221712	2110.1442700863	-2.24984416134376	0.402649580856818	-5.58759841884401	2.30231283104612e-08	1.65875883694795e-06	Medtr2g084585	Putative triacylglycerol lipase
366	MtrunA17_Chr2g0321381	121.599217494781	137.13501194098	184.523636145415	10.2008917194938	3.29665092713096	21.2324712236822	79.6646465752471	-3.69107320168201	0.678086134677945	-5.44336923130728	5.22821183919475e-08	3.43216029598527e-06	Medtr2g086340	Putative transcription factor bZIP family
367	MtrunA17_Chr2g0321391	435.811595501294	540.119476855265	527.692593610973	311.977271754518	229.117239435602	202.214011654117	374.488698135295	-1.01481854966159	0.260402733091116	-3.89711174539207	9.73467089516628e-05	0.00198685184509771	NA	NA
368	MtrunA17_Chr2g0321831	57.3948306575365	168.411418173134	45.0057649135158	7.65066878962033	4.1208136589137	4.04428023308233	47.7712960709671	-4.09088937741981	0.793905579202008	-5.15286639190993	2.56534742626782e-07	1.41089212743535e-05	Medtr2g087080	Putative Late embryogenesis abundant protein, LEA-14
369	MtrunA17_Chr2g0322021	2786.08127124042	2914.72047309645	3202.16017359665	1044.74132693815	747.515597726945	681.461219274373	1896.1133436455	-1.8471956781308	0.233242774351954	-7.91962659191944	2.38224914893144e-15	7.71393687899495e-13	Medtr2g087350	Plant U-box protein 18
370	MtrunA17_Chr2g0322331	1103.14810111265	1123.54474695505	856.234677479638	3367.1443417429	6055.12359040779	4551.83740233416	2842.83881000536	2.18037282506411	0.294286585213508	7.40901194487756	1.2724384630901e-13	2.9817265549396e-11	NA	NA
371	MtrunA17_Chr2g0322341	1036.02533305553	713.342649833345	510.815431768404	2074.18131629707	8070.20146961659	3814.76732985491	2703.22225507097	2.62655141525361	0.563804095758311	4.65862421896904	3.18329694571689e-06	0.000121028277940125	Medtr2g087900	Putative cellulose synthase (UDP-forming)
372	MtrunA17_Chr2g0322381	361.879271264467	249.008311155991	283.53631895515	57.8050530771313	32.9665092713096	20.2214011654117	167.569477481577	-3.00561738952946	0.466007958049687	-6.44971258024954	1.12062471659896e-10	1.56015863322055e-08	Medtr2g087985	hypothetical protein
373	MtrunA17_Chr2g0322451	40.8573370782463	28.8705288296801	45.0057649135158	334.079203813421	776.361293339341	738.081142537525	327.209211751955	4.0075836968853	0.451998438992933	8.8663662330656	7.55716312811092e-19	3.75499800325911e-16	NA	NA
374	MtrunA17_Chr2g0322551	260.70872230881	294.719981802984	193.524789128118	522.795700624056	1026.08260106951	1162.73056701117	576.760393657441	1.85611856512611	0.395156812836133	4.69716959149536	2.63791418210314e-06	0.000103572273588597	Medtr2g088220	Putative oxidoreductase
375	MtrunA17_Chr2g0322591	660.526949431649	1093.47127942413	483.811972820295	247.371624197724	96.4270396185805	191.09224101314	462.116851084253	-2.06492539067289	0.496825329092652	-4.15624017085451	3.23527724854766e-05	0.000817760689460727	Medtr2g088270	Putative galactosylxylosylprotein 3-beta-galactosyltransferase
376	MtrunA17_Chr2g0322861	1483.51045343632	2160.47790742106	2937.75130472974	3623.0167090402	7278.18108437337	7103.77822940911	4097.7859480683	1.45192719698879	0.408272839372725	3.55626692978046	0.000376161890064211	0.00584714644539401	Medtr2g088770	MtRip5;peroxidase
377	MtrunA17_Chr2g0322941	14.5919060993737	33.6822836346267	29.2537471937853	0	0	0	12.9213228212976	-7.29784039945666	1.53524046925856	-4.75354874079181	1.9987689025571e-06	8.23713661169861e-05	NA	NA
378	MtrunA17_Chr2g0323271	680.955617970772	745.821994766735	911.366739498695	441.188566868105	213.45814753173	352.863450336433	557.609086162078	-1.21474471001352	0.34588990901375	-3.51194029764319	0.000444847918858633	0.00665286568426931	Medtr2g089310	Putative transcription factor interactor and regulator Znf-B family
379	MtrunA17_Chr2g0323421	63.231593097286	110.670360513774	95.6372504412211	27.20237791865	30.4940210759614	29.3210316898469	59.4261057894565	-1.6277799259649	0.390471005395435	-4.16876004484999	3.06261204729698e-05	0.000787231601910749	Medtr2g089650	Putative anthocyanin 6''-O-malonyltransferase
380	MtrunA17_Chr2g0323481	81.7146741564926	119.09093142243	56.2572061418947	3.40029723983126	4.1208136589137	7.07749040789408	45.2769021712428	-4.15736230386172	0.629233641065175	-6.60702485141145	3.9212023715198e-11	6.04305514143472e-09	Medtr2g089735	Putative transferase
381	MtrunA17_Chr2g0324141	686.792380410521	655.601592173985	767.348291775444	1173.10254774178	3412.85787231232	1785.54972290585	1413.54206788665	1.59462877699977	0.438355290168032	3.63775415231901	0.000275025754711422	0.00459476360871215	Medtr2g090240	Putative soluble epoxide hydrolase
382	MtrunA17_Chr2g0325041	35.9933683784551	42.1028545432834	99.0126828097348	4.25037154978907	4.1208136589137	5.05535029135291	31.7559068719215	-3.72550053171853	0.730483532808984	-5.10004724869372	3.39568704476057e-07	1.79250213654412e-05	Medtr2g090775	hypothetical protein
383	MtrunA17_Chr2g0325061	119.653630014864	66.1616285680168	102.388115178248	246.521549887766	256.314609584432	201.202941595846	165.373745804862	1.28543421423712	0.32500213765487	3.95515618300997	7.6484669363772e-05	0.00163274939732929	Medtr2g090800	hypothetical protein
384	MtrunA17_Chr2g0325071	597.295356334363	3.60881610371001	55.1320620190569	0	0	0	109.339372409522	-10.381451762869	2.13144006159983	-4.8706280556052	1.11244076232513e-06	4.95508969543244e-05	Medtr2g090820	Putative serine C-palmitoyltransferase
385	MtrunA17_Chr2g0325171	2240.34398312384	3223.87571931428	3449.69188062099	1698.44847129571	1246.1340504555	1329.55712662582	2198.00853857269	-1.06022913322916	0.262453689154888	-4.03968081623519	5.35239912314506e-05	0.00122908996278819	Medtr2g090960	TEOSINTE BRANCHED1 (TB1), CYCLOIDEA (CYC), PROLIFERATING CELL FACTORS 1&2 (PCF1 & 2) family
386	MtrunA17_Chr2g0325581	483.478488759248	873.333497097822	756.096850547065	316.227643304307	229.941402167384	267.933565441704	487.835241219589	-1.37535799849864	0.3165746134982	-4.34449870537854	1.39594066745797e-05	0.000408837541620643	Medtr2g091220	Putative riboflavin kinase
387	MtrunA17_Chr2g0325601	420.246895661962	721.763220742002	540.06917896219	18.7016348190719	5.76913912247918	14.1549808157882	286.784175020582	-5.44972562946597	0.48852370311441	-11.1554988933458	6.73141731949572e-29	8.43446590132813e-26	Medtr2g091235	Putative heavy metal-associated domain, HMA
388	MtrunA17_Chr2g0325621	516.553475917828	387.346261798208	444.431928520968	49.3043099775532	51.0980893705299	63.6974136710467	252.071913209356	-3.0440339370891	0.253070422449068	-12.0284065898761	2.51976833084331e-33	4.84114690177156e-30	Medtr2g091245	hypothetical protein
389	MtrunA17_Chr2g0325661	2708.25777204376	1733.43466848204	1761.97569636414	743.815021213087	513.453381900647	663.261958225502	1354.0330830382	-1.69197831829704	0.291375775979007	-5.80685993065856	6.36553453859095e-09	5.34834810109774e-07	Medtr2g091260	hypothetical protein
390	MtrunA17_Chr2g0325691	3350.3016404162	2000.48706015658	1408.68044179304	725.963460703973	508.50840550995	950.405854774348	1490.72447722568	-1.62976942607587	0.430549195297301	-3.78532684273277	0.000153506690701581	0.00290473363055079	Medtr2g091280	hypothetical protein
391	MtrunA17_Chr2g0325721	101.170548955658	226.152475832494	326.29179562299	0	12.3624409767411	17.1881909905999	113.860908729747	-4.4729470075019	1.10257825724341	-4.05680683263685	4.97481935091347e-05	0.00115434234198048	Medtr2g091315	hypothetical protein
392	MtrunA17_Chr2g0325731	16.5374935792902	99.8439122026436	57.3823502647326	0.850074309957814	3.29665092713096	4.04428023308233	30.3257935861396	-4.41852387121708	1.00932048642241	-4.37772137854725	1.19926523976855e-05	0.00036152327348211	NA	NA
393	MtrunA17_Chr2g0325741	6.80955617970772	19.2470192197867	10.1262971055411	0	0	0	6.03047875083925	-6.19762127668129	1.8211762383263	-3.40308705234208	0.000666290479795021	0.00914808258085407	Medtr2g091325	hypothetical protein
394	MtrunA17_Chr2g0326151	129.381567414447	50.5234254519401	68.6337914931116	297.526008485235	310.709349882093	268.944635499975	187.619796371134	1.81467185030027	0.427197077427468	4.24785642548873	2.15825630018306e-05	0.00058622797657847	Medtr2g093510	Putative ribonuclease H-like domain, pre-mRNA-processing-splicing factor 8, U5-snRNA-binding protein
395	MtrunA17_Chr2g0326521	0	0	4.50057649135158	34.8530467082704	67.5813440061847	33.3653119229292	23.3833798547893	4.93434283381536	1.27047466166331	3.88385772869747	0.000102812081559151	0.00208217946483005	NA	NA
396	MtrunA17_Chr2g0326571	248.062403689353	316.372878425244	225.028824567579	21.2518577489453	1.64832546356548	39.4317322725527	141.96600369454	-3.66921683594191	0.900556622356822	-4.0743877118346	4.61355664647563e-05	0.0010890987353455	Medtr2g094170	hypothetical protein
397	MtrunA17_Chr2g0327601	500.988776078497	1002.04793813015	2097.26864496984	176.815456471225	251.369633193736	225.46862299434	708.99317863963	-2.46139624684885	0.554998395844378	-4.43496101120088	9.20889536484984e-06	0.00029195946701827	Medtr2g096030	Putative chitinase
398	MtrunA17_Chr2g0327971	311.293996786639	211.717211417654	185.648780268253	450.539384277641	514.27754463243	504.523959077021	363.000146076606	1.04992732996855	0.27849025450546	3.7700684780981	0.000163202761261388	0.00303050282009791	Medtr2g096640	Putative [Protein-PII] uridylyltransferase
399	MtrunA17_Chr2g0328081	0	0	0	8.50074309957814	50.2739266387471	31.3431718063881	15.0196402574522	7.21930171239061	1.71850187531583	4.20092745669178	2.65823764318737e-05	0.000704115355138022	Medtr2g096830	Putative amino acid transporter, transmembrane domain-containing protein
400	MtrunA17_Chr2g0328111	1275.33259308526	3321.31375411445	3840.11689124574	850.074309957814	985.698627212157	727.97044195482	1833.41776959504	-1.7182206153895	0.455979837201761	-3.76819428230382	0.000164432706732893	0.00304549240060106	Medtr2g096870	hypothetical protein
401	MtrunA17_Chr2g0328891	1890.13823673887	2431.13911519931	2371.80381094228	873.876390636633	1173.60773005862	847.276708830748	1597.97366540108	-1.20871447424614	0.227335331107353	-5.31687911579111	1.05562147845874e-07	6.44532953129286e-06	Medtr2g098070	Putative mitochondrial carrier protein
402	MtrunA17_Chr2g0329561	98.2521677357828	149.164398953347	213.7773833392	46.7540870476798	10.7141155131756	25.2767514567646	90.6564840076583	-2.47821657540005	0.654548354975165	-3.78614743519458	0.000153000917651269	0.00289897004983033	Medtr2g099075	Putative ClpA/B family, Clp ATPase, P-loop containing nucleoside triphosphate hydrolase
403	MtrunA17_Chr2g0329781	355.06971508476	1593.89377913859	2268.2905516412	351.080690012577	98.8995278139288	273.999985791328	823.539041580396	-2.5423533389716	0.75237912763369	-3.37908541796948	0.000727274076850912	0.00976213862168907	Medtr2g099465	Putative chitinase
404	MtrunA17_Chr2g0329861	156.619792133278	85.4086477878035	90.0115298270316	20.4017834389875	18.1315800992203	30.3321017481175	66.8175725057397	-2.27879360833136	0.469815234040547	-4.85040382520822	1.23210365403732e-06	5.40456548031988e-05	Medtr2g099530	Putative rossmann-like alpha/beta/alpha sandwich protein
405	MtrunA17_Chr2g0329871	557.410812996075	406.593281017994	447.807360889482	222.719469208947	102.19617874106	108.184496234952	307.485266514752	-1.70422579857329	0.410382341458905	-4.15277565919329	3.2846671472808e-05	0.000827606793843271	Medtr2g099530	Putative protein kinase RLK-Pelle-RLCK-IXb family
406	MtrunA17_Chr2g0329901	178.021254412359	76.9880768791469	42.75547666784	0	0	0	49.6274679932243	-9.24270612282599	1.47972785773876	-6.24622025900776	4.20504090981632e-10	5.07050518744755e-08	Medtr2g099560	Seed linoleate 9S-lipoxygenase-2
407	MtrunA17_Chr2g0330131	4.86396869979123	3.60881610371001	5.62572061418947	106.259288744727	168.953360015462	6.0664203496235	49.2295957545838	4.31721733884457	1.14862443578955	3.75859785350726	0.000170868212803617	0.00313589369973477	NA	NA
408	MtrunA17_Chr2g0330171	180.939635632234	317.575817126481	454.55822562651	790.569108260767	1195.03596108497	985.793306813818	654.078675757464	1.64131663507227	0.411059450257313	3.99289356818058	6.52718704901735e-05	0.00143593132492848	Medtr2g099990	Putative transcription factor C2H2 family
409	MtrunA17_Chr2g0330581	1033.10695183566	968.365654495519	938.370198446804	357.031210182282	445.047875162679	650.118047467985	732.006656265154	-1.01852417304084	0.28780821068693	-3.53889894457794	0.000401799637229213	0.00617242203907713	Medtr2g100440	hypothetical protein
410	MtrunA17_Chr2g0330951	712.085017649436	1272.7091459084	1991.50509742307	2721.93794048492	6241.38436779069	5038.16210036231	2996.2972782698	1.81621666095414	0.4980935602806	3.64633636285315	0.000266005737393976	0.00448043211335885	Medtr2g100780	Putative transcription factor interactor and regulator AUX-IAA family
411	MtrunA17_Chr2g0331191	1526.31337799449	2722.25028089858	2417.93471997864	4974.63486187313	4048.28733851682	4654.96654827776	3390.73118792324	1.03707664173771	0.283436271453938	3.65894116662569	0.000253259467803586	0.00430890683719289	Medtr2g101310	Putative ankyrin repeat-containing domain, PGG domain-containing protein
412	MtrunA17_Chr2g0331191	1526.31337799449	2722.25028089858	2417.93471997864	4974.63486187313	4048.28733851682	4654.96654827776	3390.73118792324	1.03707664173771	0.283436271453938	3.65894116662569	0.000253259467803586	0.00430890683719289	Medtr0164s0070	Putative ankyrin repeat-containing domain, PGG domain-containing protein
413	MtrunA17_Chr2g0331431	959.17462759883	2407.08034117458	2619.33551796662	676.65915072642	705.483298406025	526.767500358974	1315.75007270524	-1.64840856117276	0.436773919864719	-3.77405446205056	0.000160615673019444	0.00299403821523115	Medtr2g101520	Putative transcription factor bHLH family
414	MtrunA17_Chr2g0331671	49.6124807378705	73.3792607754368	148.519024214602	233.770435238399	538.178263854129	652.140187584526	282.599942067494	2.39185205867368	0.591665638092777	4.04257388748106	5.28676452455003e-05	0.00121692705138185	Medtr2g101870	Putative Late embryogenesis abundant protein, LEA-14
415	MtrunA17_Chr2g0332191	77.8234991966597	38.4940384395734	158.645321320143	916.380106134523	145.052640793762	1133.40953532132	411.634190200998	2.99643546708418	0.832558804792052	3.59906765724806	0.000319360101805744	0.00516442519493183	Medtr2g102570	GIBBERELLIN 3-OXIDASE 1 (Gibberellin biosynthesis); SMALL AND SERRATED LEAF
416	MtrunA17_Chr2g0332521	512.662300957996	488.393112702088	437.681063783941	731.913980873678	1722.50010942593	1314.39107575176	867.923607249231	1.3892218083305	0.36959228395954	3.75879548525039	0.000170733321534857	0.00313589369973477	NA	NA
417	MtrunA17_Chr2g0332541	25191.4666899587	25292.9891322022	17204.5787823143	11132.5731632075	5097.44649607624	9304.87774626417	15537.3220016705	-1.40646708719104	0.369481969174334	-3.80659194367188	0.000140894927298036	0.0027214818430309	Medtr2g103170	Putative Galactose-binding domain-containing protein
418	MtrunA17_Chr2g0332971	16440.2142052944	16943.3916069185	9344.32194016872	730.213832253762	1026.90676380129	2465.99987212195	7825.17470342643	-3.3390089926431	0.53415487999376	-6.25101280116004	4.07799446734906e-10	4.95880685884104e-08	Medtr2g103650	Putative polygalacturonase
419	MtrunA17_Chr2g0333151	29.1838121987474	18.04408051855	55.1320620190569	0	0	0	17.059992456059	-7.70131408427874	1.54233950924594	-4.99326771966308	5.93661743577455e-07	2.8802588868954e-05	Medtr2g103910	sucrose non-fermenting-related kinase complex subunit
420	MtrunA17_Chr2g0333721	16.5374935792902	4.81175480494668	25.8783148252716	0	0	0	7.87126053491807	-6.58628578499052	1.87026835721477	-3.52157259121836	0.000428995195696015	0.00648306897994937	Medtr2g104860	Plasma membrane proton pump
421	MtrunA17_Chr2g0334081	41.8301308182046	85.4086477878035	61.8829267560842	5.9505201697047	18.1315800992203	12.132840699247	37.5561077217107	-2.380666880422	0.626032270633592	-3.80278620144069	0.000143077825902955	0.00274731302389235	Medtr2g105430	hypothetical protein
422	MtrunA17_Chr2g0334121	2545.80121747073	4247.57655406668	2201.90704839376	1383.92097661132	1028.55508926486	1312.36893563522	2120.02163690709	-1.27194201667514	0.332278328883828	-3.82794153608447	0.000129219439048293	0.00253159416310859	NA	NA
423	MtrunA17_Chr2g1006340	0	0	0	18.7016348190719	14.8349291720893	110.206636351494	23.9572000571091	7.89105459869981	1.7980441356513	4.38868793164606	1.1403656654812e-05	0.000347034826964126	NA	NA
424	MtrunA17_Chr2g1007304	229.579322630146	214.123088820127	428.679910801238	60.3552760070048	83.2404359100567	87.9630950695407	183.990188206352	-1.91442411638845	0.410387032104598	-4.66492351517704	3.08731850375025e-06	0.000118315733988801	NA	NA
425	MtrunA17_Chr2g1007951	140.082298553987	227.355414533731	123.765853512168	28.0524522286079	15.6590919038721	24.265681398494	93.1967986884767	-2.85455797008564	0.450913520827645	-6.33061072297443	2.44192711567116e-10	3.1699953849787e-08	NA	NA
426	MtrunA17_Chr2g1008659	2031.19332903282	8098.18333672526	0	0	0	0	1688.22944429301	-28.0671240190955	3.9067936267999	-7.18418393706801	6.76097921013033e-13	1.39174757040533e-10	NA	NA
427	MtrunA17_Chr2g1008736	10.7007311395407	20.4499579210234	15.7520177197305	49.3043099775532	92.3062259596668	56.6199232631526	40.8555276634445	2.09048323891722	0.532588666607622	3.92513654530571	8.66805553594748e-05	0.00181017893109037	NA	NA
428	MtrunA17_Chr3g0077361	2.91838121987474	1.20293870123667	10.1262971055411	27.20237791865	82.416273178274	37.4095921560116	26.879310046598	3.36884089248031	0.961005987320096	3.50553579991193	0.000455689213540345	0.00677631963107286	Medtr3g005420	Putative transcription factor B3-Domain family
429	MtrunA17_Chr3g0078711	38.9117495983298	87.8145251902769	60.7577826332463	376.582919311312	562.903145807611	521.712150067621	274.780378768066	2.96800735666184	0.394100716309222	7.53108845996884	5.03190825758718e-14	1.30643751419284e-11	NA	NA
430	MtrunA17_Chr3g0079151	12.6463186194572	13.2323257136034	20.2525942110821	0	0	0	7.68853975735711	-6.55065057212241	1.62286831187715	-4.03646464976901	5.42626973854678e-05	0.00124308161840365	Medtr3g408440	Putative histidine kinase-like ATPase domain-containing protein
431	MtrunA17_Chr3g0079341	12832.1222237892	10481.2049038751	12010.9135112945	2922.55547763496	2899.40449041168	2970.52383119897	7352.78740636741	-2.00641873962545	0.133081207907657	-15.0766495974223	2.30681476904328e-51	1.32960189658117e-47	Medtr3g008640	Putative pectinesterase
432	MtrunA17_Chr3g0079351	2759.81584026154	2214.61014897671	2432.56159357553	669.0084819368	611.528746982793	667.306238458585	1559.13850836533	-1.92756024919359	0.154646686915113	-12.4642841540579	1.16916939874096e-35	2.80785774185964e-32	Medtr3g008700	Putative pectinesterase
433	MtrunA17_Chr3g0079361	12784.4553305313	10996.0626680044	11507.974088386	2992.26157105151	2846.65807557758	3137.35039081362	7377.46035406073	-1.97520846653909	0.123887389604753	-15.9435796721582	3.15737302587458e-57	4.54961666163397e-53	Medtr3g008720	Putative pectinesterase
434	MtrunA17_Chr3g0079481	1965.04335471566	3437.9988081344	3911.00097098452	1336.31681525368	741.746458604466	1388.19919000551	2130.05093294971	-1.4260899189058	0.397982193918907	-3.58330081269008	0.000339279505808873	0.0054080177422046	NA	NA
435	MtrunA17_Chr3g0079791	147.864648473653	91.4233412939869	60.7577826332463	23.8020806788188	23.9007192216995	22.2435412819528	61.6653522638929	-2.10238628069011	0.490600743411737	-4.28533040139664	1.8246780359523e-05	0.000512528229221337	Medtr3g009760	Putative tetrahydroberberine oxidase
436	MtrunA17_Chr3g0079821	514.607888437912	282.690594790617	228.404256936093	118.160329084136	100.547853277494	101.107005827058	224.252988058885	-1.68215550416841	0.403577559049979	-4.16810961473724	3.0713623519116e-05	0.000787925031094796	Medtr3g009850	Putative tetrahydroberberine oxidase
437	MtrunA17_Chr3g0079831	109.925692615282	92.6262799952236	58.5074943875705	23.8020806788188	31.3181838077441	16.1771209323293	55.3928087361613	-1.86710634523122	0.481085165796291	-3.88103079865452	0.000104014666328267	0.00210404684133419	Medtr3g009880	Putative tetrahydroberberine oxidase
438	MtrunA17_Chr3g0080471	315.185171746472	229.761291936204	124.890997635006	44.2038641178063	9.88995278139287	62.6863436127761	131.10293697161	-2.52398271423466	0.737194093017273	-3.42376958543471	0.000617589611899732	0.00861486690481044	Medtr3g010970	Putative F-box domain-containing protein
439	MtrunA17_Chr3g0080571	1286.0333242248	506.437193220638	546.820043699217	44.2038641178063	13.1866037085238	127.394827342093	420.679309385513	-3.6653576290109	0.821388775222541	-4.4623906968023	8.10502741555195e-06	0.000263039172397288	Medtr3g011150	MtDRM2-like 1 (cytosine-5)-methyltransferase
440	MtrunA17_Chr3g0081031	847.303347503632	953.930390080679	1397.42900056467	568.699713361778	389.828972133236	310.398507889069	744.598321922176	-1.33323072112333	0.35332714929828	-3.77336053504853	0.000161063271606745	0.00299767626940437	Medtr3g011910	Putative protein kinase RLK-Pelle-DLSV family
441	MtrunA17_Chr3g0081611	143.97347351382	114.279176617484	173.272194917036	19.5517091290297	0	13.1439107575176	77.3700774891478	-3.725242350113	1.09353308135884	-3.40661148127676	0.000657746827694129	0.00905437947321611	Medtr3g012550	Putative transcription factor C2H2 family
442	MtrunA17_Chr3g0081621	2203.37782100543	1804.408051855	1743.97339039874	887.477579595958	242.303843144125	598.553474496185	1246.68236008257	-1.73475823076764	0.494697719290772	-3.5067035143293	0.000453694350509538	0.00675711498053456	Medtr3g013430	Putative phosphotransferase with an alcohol group as acceptor
443	MtrunA17_Chr3g0081651	1207.23703128818	957.539206184389	1232.0328145075	584.851125250976	416.202179550284	656.184467817608	842.341137433156	-1.03624112905478	0.260234686440945	-3.98194853740196	6.83525817883696e-05	0.00149118323585089	Medtr3g013460	hypothetical protein
444	MtrunA17_Chr3g0082031	228.606528890188	451.102012963751	525.442305365297	176.815456471225	67.5813440061847	114.250916584576	260.63309404687	-1.74818447691267	0.516256850602421	-3.38626882117439	0.000708499430051019	0.00958153217955904	NA	NA
445	MtrunA17_Chr3g0082091	106.034517655449	107.061544410064	121.515565266493	39.9534925680173	13.1866037085238	23.2546113402234	68.5010558247949	-2.13073443027422	0.505715229787881	-4.21330880457752	2.51656622317116e-05	0.000671527055421942	Medtr3g014030	Putative RNA helicase
446	MtrunA17_Chr3g0082181	364.797652484342	627.934002045542	495.063414048674	260.972813157049	235.710541289864	185.025820663517	361.584040614831	-1.12413699347807	0.308552810223562	-3.64325637696695	0.000269210453498357	0.00451856497342409	Medtr3g014180	hypothetical protein
447	MtrunA17_Chr3g0082181	364.797652484342	627.934002045542	495.063414048674	260.972813157049	235.710541289864	185.025820663517	361.584040614831	-1.12413699347807	0.308552810223562	-3.64325637696695	0.000269210453498357	0.00451856497342409	Medtr1g037690	hypothetical protein
448	MtrunA17_Chr3g0083901	6360.12547184701	5781.32339814344	13966.4139967868	52.7046072173845	15.6590919038721	393.306252667257	4428.25546976096	-5.82258520955903	1.02762615366521	-5.66605393293248	1.46123548421405e-08	1.09380117972895e-06	Medtr3g018780	Putative annexin
449	MtrunA17_Chr3g0083911	144.946267253779	135.932073239744	504.064567031377	1.70014861991563	0	11.1217706409764	132.960804464299	-5.96505301585531	1.18309481962859	-5.04190612357507	4.60917405469385e-07	2.31249979440873e-05	NA	NA
450	MtrunA17_Chr3g0084151	440.675564201085	466.740216079828	516.441152382594	999.687388510389	1822.22379997164	1003.99256786269	874.960114834704	1.42634819425015	0.326152781961218	4.3732516573161	1.22409478104202e-05	0.000367470703071354	Medtr3g019080	Putative TIR domain, winged helix-turn-helix DNA-binding domain-containing protein
451	MtrunA17_Chr3g0084191	1777.29416290371	1445.93231888648	1872.23982040226	3172.47732476256	5025.74433841115	3514.47952254855	2801.36124798578	1.20074046417809	0.261414395821377	4.59324537352009	4.3640542002274e-06	0.000157209597495442	Medtr3g019120	Putative NAD(P)H dehydrogenase (quinone), Non-specific protein-tyrosine kinase
452	MtrunA17_Chr3g0084441	238.33446628977	209.311334015181	265.534012989743	437.788269628274	583.50721410218	501.490748902209	372.661007654559	1.09400358023939	0.2182634180912	5.01230847480939	5.378089546329e-07	2.64490038627398e-05	Medtr3g019500	Putative protein kinase RLK-Pelle-DLSV family
453	MtrunA17_Chr3g0084491	1599.27290849136	1294.36204253066	1031.75716064235	406.335520159835	314.830163541007	545.977831466115	865.422604471886	-1.6322815363418	0.315259415248588	-5.17758219863065	2.24779917162709e-07	1.25298499665611e-05	Medtr3g019580	Putative protein kinase RLK-Pelle-DLSV family
454	MtrunA17_Chr3g0085011	717.921780089185	542.525354257738	612.078402823815	1942.4197982536	2245.01928137618	1774.42795226487	1305.73209484423	1.6700800272835	0.19834474916362	8.42008691596777	3.76205103718193e-17	1.59439042412568e-14	Medtr3g020970	Subtilisin inhibitor
455	MtrunA17_Chr3g0085201	3885.33819739323	2885.84994426677	4891.00150197633	1376.2703078217	722.790715773463	1242.60510161455	2500.64262814101	-1.80335523696046	0.356728268794821	-5.055263052331	4.29797946277062e-07	2.18328466816308e-05	Medtr3g021430	Putative methyltransferase
456	MtrunA17_Chr3g0086221	941.664340279582	1177.6769885107	1062.13605195897	272.0237791865	333.78590637201	306.354227655987	682.273548993958	-1.8017483490279	0.183852791621982	-9.79995099956087	1.12640275232674e-22	8.77345970792009e-20	NA	NA
457	MtrunA17_Chr3g0086951	431.920420541461	406.593281017994	511.940575891242	192.116794050466	145.052640793762	234.568253518775	320.365327635617	-1.24204871317838	0.272094991268153	-4.56476139964784	5.00062757852798e-06	0.000176623531659683	Medtr3g026020	hypothetical protein
458	MtrunA17_Chr3g0087041	14.5919060993737	8.42057090865669	13.5017294740547	49.3043099775532	170.601685479027	309.387437830798	94.3012732949106	3.85215539608472	0.772072347201638	4.98937102208981	6.0576203118975e-07	2.92419698104814e-05	Medtr3g026160	hypothetical protein
459	MtrunA17_Chr3g0087151	28.2110184587891	62.5528124643068	49.5063414048674	139.412186833081	782.13043246182	1157.67521671982	369.914668057114	3.89163528870068	0.768355520119081	5.06488882659104	4.08638757793138e-07	2.09920862047067e-05	Medtr3g026230	hypothetical protein
460	MtrunA17_Chr3g0087211	3.89117495983298	6.01469350618335	13.5017294740547	17.8515605091141	103.844504204625	184.014750605246	54.8530688765094	3.71099763749782	0.989266052029456	3.75126350478195	0.000175945665519054	0.00321737191281321	Medtr3g026290	Pro-rich Protein Group 669
461	MtrunA17_Chr3g0087231	3.89117495983298	2.40587740247334	7.87600885986526	13.601188959325	84.8887613736222	154.693718915399	44.5594550784197	4.15675497471297	1.04575142711949	3.97489773087155	7.04095051143365e-05	0.00152911192757352	Medtr3g026330	hypothetical protein
462	MtrunA17_Chr3g0087261	631.343137232901	1993.26942794916	1790.10429943509	8.50074309957814	5.76913912247918	164.804419498105	765.631861056219	-4.6261207476972	1.17254027924525	-3.94538322442534	7.96724531060781e-05	0.00168953673735399	Medtr3g026400	Putative vicianin beta-glucosidase
463	MtrunA17_Chr3g0087291	605.077706254029	630.339879448015	264.408868866905	62.9054989368782	13.1866037085238	36.398522097741	268.719513218682	-3.73744828621458	0.653249657983564	-5.72131686643549	1.05701551598266e-08	8.30030794417014e-07	Medtr3g026650	Putative GDP-fucose protein O-fucosyltransferase
464	MtrunA17_Chr3g0087491	31.1293996786639	2.40587740247334	5.62572061418947	32.3028237783969	269.501213292956	254.789654684187	99.2924482418111	3.81839242029421	1.12242727553477	3.40190630032131	0.000669175766479582	0.00917458440255712	NA	NA
465	MtrunA17_Chr3g0087981	1337.59139244259	1575.84969862004	1543.69773653359	871.326167706759	440.927061503766	354.885590452975	1020.71294120995	-1.41829464785563	0.401097445869197	-3.53603510184942	0.000406180719226111	0.00622313777106714	Medtr3g028450	hypothetical protein
466	MtrunA17_Chr3g0090091	1881.38309307925	1658.85246900537	883.238136427748	55.2548301472579	137.635176207718	202.214011654117	803.096286086909	-3.4862993638489	0.55494819584841	-6.28220686170358	3.33800274813811e-10	4.23490924817632e-08	Medtr3g033690	Putative pectinesterase
467	MtrunA17_Chr3g0091061	67.1227680571189	178.034927783027	146.268735968926	5.10044585974688	19.7799055627857	4.04428023308233	70.0585105774479	-3.74535598222526	0.787940731839245	-4.75334734058321	2.00076186827753e-06	8.23713661169861e-05	Medtr0002s0120	Putative P-loop containing nucleoside triphosphate hydrolase, leucine-rich repeat domain, L
468	MtrunA17_Chr3g0091061	67.1227680571189	178.034927783027	146.268735968926	5.10044585974688	19.7799055627857	4.04428023308233	70.0585105774479	-3.74535598222526	0.787940731839245	-4.75334734058321	2.00076186827753e-06	8.23713661169861e-05	Medtr3g035940	Putative P-loop containing nucleoside triphosphate hydrolase, leucine-rich repeat domain, L
469	MtrunA17_Chr3g0091141	0	10.82644831113	7.87600885986526	263.523036086922	841.470149150177	1019.15861873675	357.142376857474	6.84991263088368	0.952466013116096	7.19176593868525	6.39586084418399e-13	1.33398742553439e-10	Medtr3g036100	Putative cytokinin dehydrogenase
470	MtrunA17_Chr3g0092121	0	0	0	7.65066878962033	54.3947402976608	13.1439107575176	12.5315533074665	6.95918968024709	1.8729231685417	3.71568348191543	0.000202655142354142	0.0036006896100518	Medtr3g435530	Plant Peptide Containing Sulfated Tyrosine
471	MtrunA17_Chr3g0092131	0	0	0	17.0014861991563	89.8337377643186	159.749069206752	44.4307155283712	8.78314109423257	1.64953888048158	5.32460386242508	1.01173280730773e-07	6.24349631130652e-06	Medtr3g435540	Putative triacylglycerol lipase
472	MtrunA17_Chr3g0093671	499.04318859858	524.481273739188	351.044966325423	1234.30789805875	1408.4941086167	1058.5903510093	845.99363105799	1.42926454004387	0.250903920930589	5.69646155684933	1.22319456425969e-08	9.35046263856765e-07	Medtr3g045040
473	MtrunA17_Chr3g0093711	182.88522311215	204.499579210234	397.175875361777	579.750679391229	890.919913057142	751.225053295043	501.076053904596	1.50229758391596	0.405067495332084	3.70875866671144	0.000208277820992537	0.00368695240981814	Medtr3g045180	hypothetical protein
474	MtrunA17_Chr3g0093851	0	0	0	16.1514118891985	28.0215328806131	20.2214011654117	10.7323909892039	6.73485337472128	1.51558774361509	4.44372383129519	8.84150818634614e-06	0.00028280069303253	NA	NA
475	MtrunA17_Chr3g0094121	25.2926372389144	92.6262799952236	46.1309090363537	1398.3722398806	169.777522747244	216.368992469905	324.761430228041	3.44535418380513	0.924848596747515	3.72531698260847	0.000195069940124131	0.00350262966008557	Medtr3g436750	Putative RIN4, pathogenic type III effector avirulence factor Avr cleavage
476	MtrunA17_Chr3g0094231	129.381567414447	20.4499579210234	132.767006494872	5.9505201697047	15.6590919038721	9.09963052443524	52.2179624047256	-3.20063992269974	0.868438299882333	-3.68551216952707	0.0002282431750293	0.00396010840527959	Medtr3g436390	Flavonoid 3',5'-hydroxylase
477	MtrunA17_Chr3g0095221	1457.24502245745	1814.0315614649	1190.40248196249	504.944140114941	77.4712967875775	374.095921560116	903.031737391246	-2.22193816078821	0.657035226683843	-3.3817641285425	0.0007202195693855	0.00969906905145828	Medtr3g449590	Putative galacturan 1,4-alpha-galacturonidase
478	MtrunA17_Chr3g0095661	63.231593097286	43.3057932445201	73.1343679844632	135.161815283292	257.962935047998	271.977845674787	140.795725055391	1.8859666751086	0.430882861476789	4.37698233957303	1.20333720302741e-05	0.00036237173306214	Medtr3g450510	Putative transferase
479	MtrunA17_Chr3g0096851	885.242303362004	781.910155803835	762.847715284093	24.6521549887766	35.4389974666578	60.664203496235	425.1259217336	-4.33990088939722	0.375249445313243	-11.5653758948916	6.17204103050874e-31	9.36168686622271e-28	NA	NA
480	MtrunA17_Chr3g0097361	949.446690199248	3007.34675309167	4101.15032774413	745.515169833003	646.143581717668	549.011041640926	1666.43559403777	-2.05368013884425	0.544984293128326	-3.76832904129344	0.000164343980651966	0.00304549240060106	Medtr3g048440	Putative non-specific serine/threonine protein kinase
481	MtrunA17_Chr3g0097671	177.048460672401	203.296640508997	129.391574126358	60.3552760070048	30.4940210759614	25.2767514567646	104.310453974581	-2.13026977225629	0.47293978573538	-4.50431500268878	6.65873749700129e-06	0.000224180088698692	NA	NA
482	MtrunA17_Chr3g0098711	76.8507054567014	97.4380348001702	52.8817737733811	22.1019320589032	8.2416273178274	6.0664203496235	43.9300822927678	-2.63298638044148	0.666303063835274	-3.95163480907004	7.76191270736487e-05	0.0016545159934434	Medtr3g051220	Putative B domain of TMEM189, localisation domain-containing protein
483	MtrunA17_Chr3g0099631	950.419483939206	730.183791650659	551.320620190569	25.5022292987344	6.59330185426192	25.2767514567646	381.549363065032	-5.28934132344911	0.541431735717672	-9.76917490150081	1.5269047937448e-22	1.15799655923503e-19	Medtr3g053240	Putative stigma-specific protein Stig1
484	MtrunA17_Chr3g0100101	0	12.0293870123667	85.51095333568	1170.55232481191	5577.1092059738	4266.71564590186	1851.98625283927	6.82030480974019	1.35903490702894	5.01849126498922	5.2078860943216e-07	2.57437511753438e-05	Medtr3g054330	Putative indole-3-acetate O-methyltransferase
485	MtrunA17_Chr3g0100591	56.4220369175782	44.5087319457568	27.0034589481095	2.55022292987344	0	4.04428023308233	22.4214551624	-4.32030447535914	0.968572964527379	-4.46048427282632	8.17746599885286e-06	0.000265091555254151	Medtr3g055600	Putative cation/H+ exchanger, cation/H+ exchanger, CPA1 family
486	MtrunA17_Chr3g0101151	9.72793739958246	25.2617127259701	14.6268735968926	79.9069851360345	125.272735230976	137.505527924799	65.3836286690426	2.80061843822232	0.526568050906146	5.31862583269696	1.04553899053934e-07	6.41489716836735e-06	Medtr3g056160	Putative transcription factor C3H family
487	MtrunA17_Chr3g0101571	167.320523272818	786.721910608782	200.275653865145	70.5561677264986	25.5490446852649	36.398522097741	214.470303709375	-3.12197158963309	0.757786212669093	-4.11985799878412	3.79105967926084e-05	0.00092824595494153	Medtr3g057800	Putative cytochrome P450
488	MtrunA17_Chr3g0103031	200.395510431399	419.825606731598	345.419245711234	863.675498917139	1178.55270644932	1253.72687225552	710.265906749368	1.77232241097984	0.360216092597983	4.92016444406284	8.64715299136794e-07	4.00003695117548e-05	Medtr3g061090	Putative chromatin remodeling & transcription regulator BTB-POZ family
489	MtrunA17_Chr3g0103061	8.75514365962421	10.82644831113	14.6268735968926	0	0	0	5.70141092794115	-6.118720328077	1.73938824154522	-3.51774272237307	0.000435234111601976	0.00655329773367678	Medtr3g061110	Putative cucumisin
490	MtrunA17_Chr3g0103171	35.9933683784551	34.8852223358634	43.8806207906779	0	0	0	19.1265352508327	-7.86591681852621	1.35650002547772	-5.79868534521853	6.68368051200093e-09	5.5301720865634e-07	Medtr3g061310	Putative transcription factor B3-Domain family
491	MtrunA17_Chr3g0103571	851.194522463465	743.416117364262	1041.88345774789	7236.68260067087	6854.56144023705	6571.95537875879	3883.28225287372	2.97024014911783	0.186602348135566	15.9174853842673	4.79254510030765e-57	4.60387857485887e-53	Medtr3g061900	hypothetical protein
492	MtrunA17_Chr3g0103881	95.3337865159081	10271.8935698599	12980.7877451808	106.259288744727	78.2954595193603	72.797044195482	3934.22781566937	-6.50326136508172	1.17345359168697	-5.54198428566107	2.99063150543408e-08	2.08685252675798e-06	Medtr3g462510	Histone H4
493	MtrunA17_Chr3g0104221	4195.65940043991	3078.32013646464	4392.56265555914	45.0539384277641	54.3947402976608	388.250902375904	2025.70696226084	-4.58167096724341	0.829213617428004	-5.52532046139631	3.28884747313362e-08	2.28388663441537e-06	Medtr3g462950	Putative phosphomethylpyrimidine synthase
494	MtrunA17_Chr3g0104231	31.1293996786639	9.62350960989336	27.0034589481095	0	0	0	11.2927280394444	-7.10800975968077	1.65119160349486	-4.30477586285938	1.67154884102056e-05	0.000476954119300709	NA	NA
495	MtrunA17_Chr3g0104241	53.5036556977035	10.82644831113	63.0080708789221	0.850074309957814	0	3.03321017481175	21.8702432287542	-5.09700526843404	1.28744296776671	-3.9590144154313	7.52596947231549e-05	0.00161377168320432	NA	NA
496	MtrunA17_Chr3g0104351	3.89117495983298	27.6675901284434	59.6326385104084	160.664044582027	715.373251187418	1009.04791815404	329.379436253695	4.37230513765161	0.98074701802916	4.45813758010489	8.26748345003771e-06	0.000267408087033262	Medtr3g463060	Putative oxidoreductase
497	MtrunA17_Chr3g0104681	1412.49651041937	2450.3861344191	1414.30616240723	5983.67306779305	6354.29466204492	5839.94065657089	3909.18286560909	1.7846228697297	0.291943885505913	6.11289688988386	9.78385908473505e-10	1.08865264464471e-07	Medtr3g463760	Putative phosphoesterase
498	MtrunA17_Chr3g0104781	153.701410913403	162.39672466695	100.137826932573	26.3523036086922	30.4940210759614	25.2767514567646	83.059839775724	-2.33925423636584	0.366238368674401	-6.38724512899282	1.68900781135027e-10	2.26397749373505e-08	Medtr3g463920	hypothetical protein
499	MtrunA17_Chr3g0104791	109.925692615282	246.602433753517	109.138979915276	37.4032696381438	32.1423465395268	57.6309933214232	98.8072859638615	-1.87455677241078	0.521629615525617	-3.59365480144736	0.00032607177499201	0.00524682439056098	NA	NA
500	MtrunA17_Chr3g0104871	674.146061791064	714.545588534582	810.103768443284	364.681878971902	260.435423243346	315.453858180422	523.2277631941	-1.22514145706002	0.213291837547379	-5.7439678477517	9.24833560453384e-09	7.40354954964057e-07	Medtr3g464040	Putative 3-oxolaurate decarboxylase
501	MtrunA17_Chr3g0105161	70.0411492769937	121.496808824904	252.032283515688	476.041613576376	796.965361633909	694.60513003189	401.863724476627	2.15022601200329	0.537144642513906	4.00306703598486	6.252657578375e-05	0.00138825376541748	Medtr3g464300	hypothetical protein
502	MtrunA17_Chr3g0105171	1712.11698232651	3132.45237802029	4424.0666909986	8740.46405498624	16588.747465323	10991.3426034595	7598.19836251902	1.97043986472531	0.445452997739158	4.42345180013611	9.71363107399538e-06	0.000304610591862321	Medtr3g464330	Putative fatty acid desaturase domain-containing protein
503	MtrunA17_Chr3g0105181	58.3676243974947	109.467421812537	141.768159477575	898.528545625409	1448.87808247406	1002.98149780442	609.998555265248	3.4384871851518	0.416592286630107	8.25384265504858	1.53381262942648e-16	5.97337110370836e-14	Medtr3g464370	Putative jacalin-like lectin domain-containing protein
504	MtrunA17_Chr3g0105201	920.2628780005	753.039626974155	352.170110448261	105.409214434769	166.480871820113	109.195566293223	401.093044661837	-2.40953450565202	0.455605132203276	-5.28864653916357	1.23224747502064e-07	7.38298128536792e-06	Medtr3g464390	Plant Peptide Containing Sulfated Tyrosine
505	MtrunA17_Chr3g0106101	1466.00016611708	2174.9131718359	2882.61924271069	1153.55083861275	732.680668554856	591.475984088291	1500.20667865326	-1.39632807073714	0.395155690164449	-3.53361499148865	0.000409917729198421	0.00627039227057819	Medtr3g031660	Putative transcription factor AS2-LOB family
506	MtrunA17_Chr3g0106221	1938.77792373678	2168.89847832972	4158.53267800886	6876.25109324876	9672.37382020223	6050.24322869117	5144.17953703625	1.45101961460728	0.396101714545708	3.66325002221074	0.000249035244589382	0.00425426598329662	Medtr3g031470	Putative protein kinase RLK-Pelle-SD-2b family
507	MtrunA17_Chr3g0106481	15.5646998393319	63.7557511655435	29.2537471937853	182.76597664093	296.698583441786	179.970470372164	128.001538108923	2.60998416891898	0.603434874943987	4.32521267379722	1.52384773590413e-05	0.000443145992946732	Medtr3g031200	Putative S-adenosyl-L-methionine-dependent methyltransferase
508	MtrunA17_Chr3g0106501	6.80955617970772	8.42057090865669	29.2537471937853	0	0	0	7.41397904702495	-6.49775912402464	1.90109453015491	-3.4179042761725	0.000631052970586742	0.00876448942618762	NA	NA
509	MtrunA17_Chr3g0106571	14.5919060993737	18.04408051855	43.8806207906779	0	0	0	12.7527679014336	-7.28035927660808	1.6267840277888	-4.47530781729145	7.63013045866332e-06	0.000251327485857528	Medtr3g465800	Putative alanine--glyoxylate transaminase
510	MtrunA17_Chr3g0106581	48.6396869979123	4.81175480494668	78.7600885986526	0	0	0	22.0352550669186	-8.07082245374304	1.87299869775036	-4.30903794190398	1.63966239779449e-05	0.000468784034147217	Medtr3g465800	Putative alanine--glyoxylate transaminase
511	MtrunA17_Chr3g0107481	541.846113156743	2897.87933127914	1648.33613995752	174.265233541352	121.976084303845	163.793349439834	924.682708613071	-3.46731740357807	0.607106417306524	-5.71121850261623	1.12170115863434e-08	8.73607748341742e-07	Medtr3g467100	non-specific Lipid Transfer Protein
512	MtrunA17_Chr3g0108241	4727.77757619707	202.093701807761	5417.56895146446	157.263747342196	171.42584821081	174.915120080811	1808.50749085052	-4.36088566402879	0.939551939336934	-4.64145246414624	3.45968618212719e-06	0.000129287878835325	Medtr3g062440	Putative transcription factor AP2-EREBP family
513	MtrunA17_Chr3g0108331	437.757182981211	1488.03517342976	699.839644405171	170.864936301521	333.78590637201	227.490763110881	559.628934433425	-1.84194415355421	0.545288664162555	-3.37792489485003	0.000730350251516314	0.00978237884085026	Medtr3g062540	Putative Root phototropism protein
514	MtrunA17_Chr3g0108401	77.8234991966597	74.5821994766735	50.6314855277053	119.860477704052	211.809822068164	292.199246840198	137.817788468909	1.61778096332379	0.457656735265123	3.53492222153487	0.000407895201867944	0.00624276782933207	Medtr3g062640	Putative KH domain containing protein, SPIN1
515	MtrunA17_Chr3g0109031	13.6191123594154	14.43526441484	10.1262971055411	0	0	0	6.36344564663275	-6.27831605854523	1.67437519510516	-3.74964707844403	0.000177083612391826	0.0032340764420279	Medtr3g063170	Putative S-linalool synthase
516	MtrunA17_Chr3g0109311	29.1838121987474	70.9733833729635	41.6303325450021	0	0	0	23.6312546861188	-8.16912708462392	1.43626179118478	-5.6877702482673	1.28708821590769e-08	9.73558931607448e-07	Medtr3g063490	Putative oligopeptide transporter, OPT superfamily
517	MtrunA17_Chr3g0109811	5371.76703204943	7060.04723755801	5278.05108023257	10216.193057073	17508.5130739925	14423.9254512881	9976.41615536561	1.25097510918279	0.282711640288456	4.42491546476967	9.64800561138007e-06	0.000303543530255854	Medtr3g064560	Putative chromatin regulator PHD family
518	MtrunA17_Chr3g0109941	253.899166129102	612.295798929465	740.344832827335	99.4586942650642	168.129197283679	152.671578798858	337.799878038917	-1.93430611744403	0.492391016569921	-3.92839441084593	8.551488191733e-05	0.00178972649380939	Medtr3g064780	Putative C2 domain-containing protein
519	MtrunA17_Chr3g0109981	206.232272871148	157.584969862004	201.400797987983	39.9534925680173	19.7799055627857	38.4206622142821	110.56201684437	-2.53104127698518	0.390743498280686	-6.47750068298522	9.32543511718356e-11	1.33044413189165e-08	Medtr3g064840	KANADI 1 (transcriptional repressor)
520	MtrunA17_Chr3g0110351	2129.4454967686	5046.32785168783	5937.38553621557	1482.52959656643	1283.22137338573	1229.46119085703	2851.39517424686	-1.71456053929918	0.422315408125329	-4.05990524217471	4.90926350656526e-05	0.00114306253403036	Medtr3g065440	Myeloblastosis (MYB) transcription factor 116
521	MtrunA17_Chr3g0110431	1873.60074315958	3757.98050266336	1745.09853452158	5748.20248393474	6238.08771686356	6184.71554644115	4257.94758793066	1.30075134805374	0.364029449306057	3.57320362551257	0.000352640325029059	0.00556557586364319	NA	NA
522	MtrunA17_Chr3g0111131	44.7485120380793	184.04962128921	65.2583591245979	0	0	0	49.0094154086479	-9.22228102195703	1.49689534441244	-6.16093907725858	7.23148106210675e-10	8.23731433710886e-08	Medtr3g067437	Putative albumin I chain a
523	MtrunA17_Chr3g0111191	1657.64053288885	3090.349523477	853.984389233962	379.133142241185	12.3624409767411	90.9963052443524	1014.07772234368	-3.53715054032279	1.03874278542897	-3.40522272687754	0.000661101105029666	0.00908982478332535	Medtr3g067445	Putative albumin I chain a
524	MtrunA17_Chr3g0111451	2031.19332903282	2468.43021493765	2428.06101708418	1289.562728206	934.600537841627	956.472275123971	1684.72001703771	-1.12273812259775	0.215181623507684	-5.21763013168109	1.81226894919452e-07	1.03832562319755e-05	Medtr3g067685	Putative aminoacyltransferase, E1 ubiquitin-activating enzyme
525	MtrunA17_Chr3g0111591	78.7962929366179	60.1469350618335	138.392727109061	301.776380035024	374.169880229364	200.191871537575	192.245681151579	1.66002840745082	0.458485944046384	3.62067458993437	0.000293835892094386	0.00483888947101035	Medtr3g067775	Putative transferase, protein kinase RLK-Pelle-RLCK-VIIa-2 family
526	MtrunA17_Chr3g0111751	281.137390847933	221.340721027547	247.531707024337	83.3072823758658	88.1854123007531	90.9963052443524	168.749803136798	-1.51722706439912	0.219697824391799	-6.90597218520184	4.98607677935292e-12	8.81556728246452e-10	NA	NA
527	MtrunA17_Chr3g0112291	1837.60737478113	1727.41997497586	1487.4405303917	861.125275987266	335.434231835575	612.708455311973	1143.62264054725	-1.48171259069275	0.39249580004301	-3.77510432093893	0.000159940714804296	0.00298919031124839	Medtr3g068200	Putative protein-serine/threonine phosphatase
528	MtrunA17_Chr3g0112751	4972.92159866655	3434.38999203069	2579.95547366729	6567.67411873407	8620.74217444746	9212.87037096155	5898.0922880846	1.15100509538963	0.32179030021933	3.57687939818296	0.000347720499767467	0.00551207760329958	Medtr3g069670	hypothetical protein
529	MtrunA17_Chr3g0112761	2286.06528890188	1530.13802797304	1831.73463198009	32.3028237783969	0	180.981540430434	976.870385510641	-4.728182439461	1.39550341479445	-3.38815540638247	0.000703643838420644	0.0095248059086165	Medtr3g069690	Putative cytokinin 7-beta-glucosyltransferase
530	MtrunA17_Chr3g0112781	523.363032097536	605.078166722045	348.794678079747	147.062855622702	164.832546356548	126.383757283823	319.252506027067	-1.75167684479493	0.306098027844016	-5.72260088420943	1.04905511849589e-08	8.26030586336971e-07	Medtr3g069720	hypothetical protein
531	MtrunA17_Chr3g0113431	1513.66705937503	2534.59184350566	1466.06279205778	3918.84256890552	3827.41172639904	4280.87062671765	2923.57443616011	1.12525967192845	0.287210202226905	3.91789589368229	8.93252663964346e-05	0.00185162586487954	Medtr3g070490	early flowering protein 4
532	MtrunA17_Chr3g0113521	46.6940995179958	38.4940384395734	32.629179562299	219.319171969116	198.62321835964	74.8191843120231	101.763148693441	2.06400876827618	0.53511517804421	3.85712992821456	0.000114726186932799	0.00228967727231049	Medtr3g070710	Putative phosphoinositide phospholipase C
533	MtrunA17_Chr3g0113991	221.79697271048	205.702517911471	282.411174832312	362.131656042029	498.618452728557	577.321003272503	357.996962916225	1.01786151101687	0.287268525611442	3.54324062773806	0.000395241887781524	0.00609442266665368	Medtr3g071540	Putative translation initiation factor 2, alpha subunit, polyribonucleotide nucleotidyltransferase
534	MtrunA17_Chr3g0114451	118.680836274906	80.5968929828569	270.034589481095	578.050530771313	4082.07801051991	2647.99248261066	1296.23889044012	3.96087589044466	0.766399402237049	5.16816150806386	2.36407978347256e-07	1.3127247645452e-05	Medtr3g072190	peroxidase
535	MtrunA17_Chr3g0114501	99.2249614757411	204.499579210234	259.908292375554	368.932250521691	980.75365082146	814.92246696609	454.706866895128	1.94220971973931	0.535379973466514	3.62772202173301	0.000285932866878805	0.0047438965880415	Medtr3g072300	NRT1/ PTR FAMILY;nitrate transporter / peptide transporter
536	MtrunA17_Chr3g0114991	2624.59751040735	1448.33819628895	1089.13951090708	527.046072173845	754.933062312989	610.686315195432	1175.79011121427	-1.44768495870978	0.403512899452611	-3.58770428572086	0.000333602336231532	0.00534115873769807	Medtr3g072920	Putative poly(ADP-ribose) polymerase, catalytic domain-containing protein
537	MtrunA17_Chr3g0115161	15.5646998393319	5384.35362673533	5721.3578646307	157.263747342196	10.7141155131756	10.1107005827058	1883.22745910724	-5.96401029805583	1.53751342085432	-3.87899722835716	0.000104887949849704	0.00211669435940109	Medtr3g073240	Putative transcription factor C2H2 family
538	MtrunA17_Chr3g0115751	1188.75395022898	1264.28857499974	2398.80726989039	4455.2394584889	7171.8640919734	7874.2136138113	4058.86115989878	2.00700509274651	0.401640106875404	4.99702359995915	5.82219456414451e-07	2.82950801254773e-05	Medtr3g074390	Sugar transport protein 5 (putative monosaccharide-H+ symporter)
539	MtrunA17_Chr3g0115781	32.1021934186221	43.3057932445201	68.6337914931116	308.576974514686	129.39354888989	138.51659798307	120.088149923983	2.00316873287765	0.548448037600349	3.65243121598577	0.000259769190560808	0.00439852426719854	Medtr3g074410	Sugar transport protein 5 (putative monosaccharide-H+ symporter)
540	MtrunA17_Chr3g0115821	0	0	0	5.9505201697047	25.5490446852649	73.8081142537525	17.5512798514537	7.44223414398382	1.87339922193429	3.9725831295583	7.10974119788248e-05	0.00154288879203144	Medtr3g074520	Myeloblastosis (MYB) transcription factor 106
541	MtrunA17_Chr3g0115951	180.939635632234	60433.2344727278	60142.328798054	34.0029723983126	109.613643327104	51.5645729717997	20158.6140158519	-9.27274136266677	1.32176670414081	-7.01541454601426	2.29268159580256e-12	4.31848306597607e-10	Medtr3g074830	Putative phosphate-induced protein
542	MtrunA17_Chr3g0116141	240.280053769687	229.761291936204	282.411174832312	146.212781312744	66.7571812744019	95.0405854774348	176.74384476713	-1.28850129850401	0.380143325635626	-3.38951445839421	0.000700165164930198	0.00950002819591496	Medtr3g089090	Calmodulin-like 16
543	MtrunA17_Chr3g0116301	1858.03604332025	1251.05624928614	829.231218531529	189.566571120593	87.3612495689704	286.132826490575	750.230693053009	-2.80754386114977	0.53557891683226	-5.242073152833	1.58782391732881e-07	9.22570513578606e-06	Medtr3g075030	hypothetical protein
544	MtrunA17_Chr3g0116361	159.538173353152	241.790678948571	213.7773833392	324.728386403885	439.2787360402	518.678939892809	316.298716329636	1.06130892543902	0.306966629195028	3.45740814961592	0.000545398127626677	0.00780703183895169	Medtr3g075090	Putative Ulp1 peptidase
545	MtrunA17_Chr3g0116551	691.656349110313	11681.7377277093	4033.64168037385	607.803131619837	204.392357482119	101.107005827058	2886.72304202041	-4.16682178882458	0.995018736620215	-4.18768173449481	2.8181833668335e-05	0.000735663283050496	Medtr3g075390	Vignain
546	MtrunA17_Chr3g0116791	130.354361154405	271.864146479487	186.773924391091	1409.42320591006	1292.28716343534	1112.17706409764	733.813310911336	2.69744087891532	0.334505563633695	8.06396416733201	7.38594163292536e-16	2.56452351709971e-13	Medtr3g076610	hypothetical protein
547	MtrunA17_Chr3g0116891	9.72793739958246	24.0587740247334	13.5017294740547	0	0	0	7.8814068163951	-6.58418034253582	1.69243602156381	-3.89035701122223	0.00010009684604094	0.0020343378039872	NA	NA
548	MtrunA17_Chr3g0117391	1632.34789564994	2013.71938587019	1875.61525277077	3462.35266445818	4698.5517338934	4079.6676851218	2960.37576962738	1.14874030612456	0.195321086892592	5.88129179701044	4.07076778816969e-09	3.63205748876973e-07	Medtr3g077560	Glutaredoxin family protein
549	MtrunA17_Chr3g0117521	2565.25709226989	2493.69192766362	2521.44797927972	3968.14687888308	7558.3964131795	6192.80410690732	4216.62406636386	1.22496924266703	0.288959739961507	4.23923845872166	2.2427932300812e-05	0.000606332627558256	Medtr3g077670	Putative bicarbonate transporter
550	MtrunA17_Chr3g0117811	41.8301308182046	22.8558353234967	38.2549001764884	297.526008485235	435.157922381287	351.852380278163	197.912862910479	3.38943447517658	0.352242824819297	9.62243724031962	6.42894789838019e-22	4.4007627976538e-19	Medtr3g078110	Putative dual-specificity kinase TKL-Pl-4 family
551	MtrunA17_Chr3g0117971	3517.62216368902	11666.0995245932	5281.42651260108	1146.75024413309	1555.19507487403	1416.50915163709	4097.26711192125	-2.31294241307923	0.487826962567909	-4.74131729190195	2.12333092361007e-06	8.63329415397663e-05	Medtr3g078300	hypothetical protein
552	MtrunA17_Chr3g0119121	147.864648473653	205.702517911471	138.392727109061	51.0044585974688	82.416273178274	78.8634645451055	117.374014969172	-1.21238865137075	0.353059176385166	-3.43395309473025	0.000594847120593304	0.00837464541689225	Medtr3g079915	hypothetical protein
553	MtrunA17_Chr3g0119171	954.310658899039	441.478503353858	625.58013229787	30.6026751584813	0	7.07749040789408	343.174910019524	-5.74374544078301	1.14872506715473	-5.0001045550522	5.72992336934152e-07	2.79254853350983e-05	Medtr3g079980	RIBONUCLEASE THREE-LIKE 2
554	MtrunA17_Chr3g0119181	634.261518452776	458.319645171171	707.715653265036	293.275636935446	89.8337377643186	155.70478897367	389.851830093736	-1.74037140413636	0.499669239011057	-3.48304692036055	0.000495741470594116	0.00723747388097863	Medtr3g080000	Putative ribonuclease III
555	MtrunA17_Chr3g0119821	1467.94575359699	2262.72769702618	2344.80035199417	10627.6290230926	11282.7877981057	16081.0692767936	7344.49331676821	2.64476689778545	0.299823649105622	8.82107500750802	1.13366044012808e-18	5.35589511869691e-16	Medtr3g080810	Putative cellulase
556	MtrunA17_Chr3g0120411	3758.87501119866	5645.39132490369	13298.0783878211	31800.4298612119	81778.3712238741	68824.5499365368	34184.2826242577	3.00623435665399	0.587381265776783	5.11802900740866	3.08745126574216e-07	1.6662407870304e-05	Medtr3g082100	Putative bifunctional inhibitor/plant lipid transfer protein/seed storage helical
557	MtrunA17_Chr3g0120421	10.7007311395407	38.4940384395734	74.2595121073011	282.224670905994	1049.98332029121	567.210302689797	337.145429262236	3.94638233826472	0.780201621536536	5.05815705752146	4.23327721097663e-07	2.16694166861697e-05	NA	NA
558	MtrunA17_Chr3g0120451	90.4698178161168	211.717211417654	77.6349444758147	533.846666653507	491.200988142513	468.12543697928	312.165844247481	1.97738788185045	0.459430279069762	4.3039999145337	1.67741727404776e-05	0.000478155177257985	Medtr3g082130	Putative non-specific serine/threonine protein kinase
559	MtrunA17_Chr3g0120931	43.7757182981211	25.2617127259701	7.87600885986526	0	0	0	12.8189066473261	-7.29038343219397	1.74145945847942	-4.1863641422693	2.83458466952716e-05	0.000737808996833001	Medtr3g083010	Putative F-box domain, galactose oxidase/kelch, beta-propeller, F-box associated interaction
560	MtrunA17_Chr3g0121871	397.872639642922	473.957848287248	588.450376244219	1038.79080676845	1384.593389395	1053.53500071795	822.866676842631	1.25229728300504	0.251764961557567	4.97407294191215	6.55606215852784e-07	3.12296124539858e-05	Medtr3g084350	Rapid Alkalinization Factor
561	MtrunA17_Chr3g0121901	126.463186194572	73.3792607754368	113.639556406627	303.47652865494	645.319418985885	492.391118377774	292.444844899206	2.19884214052514	0.411954650822541	5.33758299884407	9.41937878724354e-08	5.85036804460284e-06	Medtr3g084400	Putative exostosin
562	MtrunA17_Chr3g0122051	536.009350716993	211.717211417654	347.66953395691	40.8035668779751	0	4.04428023308233	190.040657200436	-4.60814027027438	1.33508789102683	-3.4515632275941	0.000557349152726305	0.0079322792390525	Medtr3g084690	Putative F-box domain-containing protein
563	MtrunA17_Chr3g0122181	593.40418137453	371.708058682131	352.170110448261	0	0	25.2767514567646	223.759850326948	-5.71410667849572	1.60468120084675	-3.5608983737583	0.00036958811801727	0.00576985914037904	Medtr3g084870	Putative Oil body-associated protein
564	MtrunA17_Chr3g0122631	526.281413317411	671.239795290062	393.800442993263	167.464639061689	91.4820632278841	185.025820663517	339.215695758971	-1.84293918856729	0.393115349411781	-4.68803670811857	2.75838548279633e-06	0.000107424204363118	Medtr3g085480	Putative xylogalacturonan beta-1,3-xylosyltransferase
565	MtrunA17_Chr3g0122761	2707.2849783038	3465.66639826285	3701.72416413667	5709.94913998664	9770.44918528438	8377.72650283005	5622.13339480073	1.2727513086511	0.283766001314494	4.48521423551559	7.28407099754859e-06	0.000242121847841238	Medtr3g085640	Putative urease
566	MtrunA17_Chr3g0122981	10643.3363088832	12974.8968315387	16973.9242371325	5148.90009541448	2728.80280493265	4595.3134148398	8844.19561545688	-1.70241295023939	0.340234071374859	-5.00365217204753	5.62542207880066e-07	2.75654182564421e-05	Medtr3g085890	Putative NADH-ubiquinone reductase complex 1 MLRQ subunit
567	MtrunA17_Chr3g0123181	12.6463186194572	16.8411418173134	9.00115298270316	0	0	0	6.41476890324562	-6.28902478799354	1.70623626271606	-3.68590500941668	0.000227891347097033	0.00395638598312615	Medtr3g086160	Putative RIN4, pathogenic type III effector avirulence factor Avr cleavage
568	MtrunA17_Chr3g0123291	1279.22376804509	767.474891388995	713.341373879225	29.7526008485235	12.3624409767411	20.2214011654117	470.396079383998	-5.46968919213856	0.449890915441042	-12.1578120482305	5.21364082185606e-34	1.15578396034669e-30	Medtr3g086260	Putative naringenin-chalcone synthase
569	MtrunA17_Chr3g0123581	6.80955617970772	27.6675901284434	11.2514412283789	0	0	0	7.62143125608835	-6.53535001204436	1.83446098473287	-3.56254511076233	0.000367276771832667	0.00573805669734232	Medtr3g086630	Putative transcription factor C2H2 family
570	MtrunA17_Chr3g0123691	4287.10201199599	6796.60366198718	4691.85099223402	8249.12110383063	13979.4482564988	12057.0104448767	8343.52274523723	1.1199747001493	0.315097082608292	3.55437978313997	0.000378871675734768	0.00587925073613226	Medtr3g086790	Putative transcription factor Homobox-WOX family
571	MtrunA17_Chr3g0124681	721.812955049018	602.672289319572	993.502260465861	165.764490441774	210.985659336381	363.98522097741	509.787145931669	-1.64717992868688	0.405889720790143	-4.05819572242511	4.94533139926775e-05	0.00114935085157659	Medtr3g088040	Putative chlorophyll A-B binding protein
572	MtrunA17_Chr3g0125411	120.626423754822	91.4233412939869	182.273347899739	300.076231415108	366.752415643319	316.464928238692	229.602781374278	1.31794505213476	0.340519098425226	3.87039980497354	0.00010865700873783	0.00218063115237849	Medtr3g088735	hypothetical protein
573	MtrunA17_Chr3g0125791	0	12.0293870123667	9.00115298270316	39.1034182580594	134.338525280587	122.339477050741	52.8019934307427	3.82890548229055	1.11165534107327	3.44432787827372	0.000572481006591495	0.0081142750361104	Medtr3g089035	Plantacyanin/Chemocyanin;plastocyanin-like domain 2
574	MtrunA17_Chr3g0126201	1554.52439645328	1966.80477652196	1279.28886766669	898.528545625409	351.093323739447	523.734290184162	1095.66236669849	-1.43663482957827	0.421006374953198	-3.41238260284771	0.000643976583146764	0.00888404076098927	Medtr3g090430	Putative transcription factor C2C2-Dof family
575	MtrunA17_Chr3g0126451	128.408773674488	69.7704446717268	68.6337914931116	3.40029723983126	16.4832546356548	20.2214011654117	51.1529938133708	-2.74169010197721	0.739468032760894	-3.70765196129003	0.000209189888531888	0.00370082467624339	Medtr3g090955	hypothetical protein
576	MtrunA17_Chr3g0126491	32.1021934186221	3.60881610371001	135.017294740547	0	0	0	28.4547173771466	-8.43909428516424	2.02047178601663	-4.17679392682933	2.9564663972818e-05	0.000763462411319572	NA	NA
577	MtrunA17_Chr3g0126721	1737.40961956543	1832.07564198345	1362.54953275669	3453.00184704864	5043.05175577858	3991.70459005226	2903.29883119751	1.34029562735045	0.23853309983535	5.61890835391652	1.92167748855168e-08	1.40918126062521e-06	Medtr3g091340	Putative transcription factor C2C2-CO-like family
578	MtrunA17_Chr3g0126741	9.72793739958246	22.8558353234967	9.00115298270316	0	0	0	6.93082095096372	-6.39895675962622	1.77180692570274	-3.61154292084519	0.000304380694869637	0.00499541414888842	Medtr3g091350	Putative flavanone 3-dioxygenase
579	MtrunA17_Chr3g0127611	274.327834668225	311.561123620297	58.5074943875705	34.0029723983126	9.88995278139287	15.1660508740587	117.242571454976	-3.4465492899157	0.798050785228531	-4.31870922716871	1.56944393346646e-05	0.000453204456097896	Medtr3g092310	Putative polygalacturonate 4-alpha-galacturonosyltransferase
580	MtrunA17_Chr3g0127741	23.3470497589979	38.4940384395734	122.640709389331	3.40029723983126	0	0	31.3136824712889	-5.73260810208295	1.42885320845205	-4.01203431407302	6.01977472564292e-05	0.0013469245948626	Medtr3g092470	hypothetical protein
581	MtrunA17_Chr3g0127861	7122.79576397427	18779.0760650057	15326.7132412978	5582.43799349296	3773.84114883316	4829.88166835857	9235.79098016041	-1.53913784373759	0.416903085162621	-3.69183606098098	0.000222640964130976	0.00388866057290339	Medtr3g092640	Putative START-like domain-containing protein
582	MtrunA17_Chr3g0127961	2471.8688932339	3265.97857385756	3135.77667034921	873.026316326675	630.484489813796	499.468608785668	1812.7672587278	-2.146816538271	0.287641276580633	-7.46352040914124	8.42408217315291e-14	2.09287607024219e-11	NA	NA
583	MtrunA17_Chr3g0128061	2312.33071988075	1545.77623108912	1458.18678319791	6180.04023339331	35724.1577718546	21651.0542278063	11478.590994537	3.57946560559144	0.621596439738725	5.75850403373608	8.48626395638486e-09	6.86982137525436e-07	Medtr3g092990	peroxidase
584	MtrunA17_Chr3g0128081	0	0	0	25.5022292987344	21.4282310263512	10.1107005827058	9.50686015129858	6.56146194854405	1.6291776586654	4.02746865183452	5.63805817290591e-05	0.001280963892338	Medtr3g093010	sugar transport protein 1 (Hexose transporter 1,sugar carrier protein c)
585	MtrunA17_Chr3g0128361	458.185851520334	460.725522573645	498.438846417187	730.213832253762	1373.05511115004	956.472275123971	746.181906506491	1.11039559407172	0.299548583552108	3.70689649373207	0.000209814643780012	0.00370505405581873	Medtr3g093420	Putative peptidase C78, ubiquitin modifier-specific peptidase 1/ 2
586	MtrunA17_Chr3g0128371	105.061723915491	125.105624928614	94.5121063183832	173.415159231394	308.236861686745	233.557183460505	173.314776590188	1.14051755029205	0.332917570918377	3.42582563949945	0.000612933712440768	0.00856650662406911	NA	NA
587	MtrunA17_Chr3g0128861	248.062403689353	650.789837369038	1158.89844652303	214.218726109369	100.547853277494	101.107005827058	412.270712132557	-2.30621004137582	0.644420909815794	-3.57873248097279	0.000345264660485382	0.00548331682635956	Medtr3g094130	hypothetical protein
588	MtrunA17_Chr3g0128901	399.818227122839	191.26725349663	177.772771408387	661.357813147179	621.418699764186	940.295154191642	498.654986521811	1.53004288068502	0.426732541268947	3.58548442576053	0.000336453082871428	0.00537187888934719	Medtr3g094210	Putative polynucleotide adenylyltransferase
589	MtrunA17_Chr3g0129061	11.6735248794989	121.496808824904	130.516718249196	300.926305725066	4325.20601639582	1361.91136849047	1041.95512376083	4.5062951714012	1.06074636877503	4.24823058937753	2.15465557228461e-05	0.000585802065449719	Medtr3g094670	Putative peroxidase
590	MtrunA17_Chr3g0129321	32.1021934186221	18.04408051855	37.1297560536505	91.8080254754439	151.645942648024	113.239846526305	73.994974106766	2.02684152988321	0.446092259129347	4.54354786124077	5.53152387048706e-06	0.000193035927863095	Medtr3g095040	Putative transcription factor WRKY family
591	MtrunA17_Chr3g0129721	193.585954251691	232.167169338677	315.040354394611	1018.38902332946	944.49049062302	908.951982385254	602.104162387119	1.9561036344026	0.25061386674508	7.80524900640201	5.93841775533636e-15	1.82063043926637e-12	Medtr3g095620	Putative protein kinase Group-Pl-3 family
592	MtrunA17_Chr3g0129781	34.0477808985386	14.43526441484	33.7543236851368	360.431507422113	705.483298406025	651.129117526255	299.880215392152	4.37684077958102	0.474618714909525	9.22180403361331	2.92142998837189e-20	1.71821818030387e-17	Medtr3g095690	Inflorescence Deficient in Abscission
593	MtrunA17_Chr3g0130011	0	0	0	7.65066878962033	416.202179550284	263.889285208622	114.623688924754	10.1511180259039	1.86943410703441	5.43004858406437	5.6338712426237e-08	3.64041559060925e-06	Medtr3g096050	Putative amine N-methyltransferase
594	MtrunA17_Chr3g0130021	0	0	0	14.4512632692828	45.3289502480507	70.7749040789408	21.7591862660457	7.75265167178545	1.60267086192715	4.83733239054661	1.31593267713428e-06	5.72868033569981e-05	NA	NA
595	MtrunA17_Chr3g0130291	0	2.40587740247334	33.7543236851368	256.72244160726	1258.49649143224	55.6088532048821	267.831331221999	5.4430680122845	1.56934851608253	3.46836152486493	0.000523642318130528	0.00754919858239304	NA	NA
596	MtrunA17_Chr3g0130391	230.552116370104	72.1763220742002	109.138979915276	628.204915058825	1530.47019292055	1295.18074464462	644.287211830595	3.06582832273426	0.56448250547278	5.43121937882997	5.5970276729479e-08	3.62533715939537e-06	Medtr3g096500	Gibberellin 20 oxidase;gibberellin biosynthesis
597	MtrunA17_Chr3g0130701	94.3609927759498	85.4086477878035	109.138979915276	2.55022292987344	0	6.0664203496235	49.5875439597544	-5.12352210281136	0.811475409699757	-6.3138353196766	2.72203595503524e-10	3.50206938340002e-08	Medtr3g096890	hypothetical protein
598	MtrunA17_Chr3g0130731	33398.9274739864	40208.2260888357	52778.26051408	20039.6517829455	13376.9852995656	12338.0879210759	28690.0231800815	-1.4658188614971	0.306033582284879	-4.78973206323677	1.67004158275853e-06	7.05702762075046e-05	Medtr3g096920	NAC domain protein
599	MtrunA17_Chr3g0130811	74.9051179767849	50.5234254519401	73.1343679844632	153.013375792407	273.62202695187	216.368992469905	140.261217771228	1.69270045257524	0.368851915454279	4.58910576752869	4.45148849499454e-06	0.000160159109784329	Medtr3g096990	Putative filament-like plant protein
600	MtrunA17_Chr3g0131651	477.641726319499	423.434422835308	623.329844052194	986.086199551064	2109.03243063203	2269.85228081746	1148.22948403459	1.81520119833786	0.398846753543017	4.55112441611508	5.33599815902183e-06	0.000187763285646948	Medtr3g098650	Putative alpha-mannosidase
601	MtrunA17_Chr3g0132031	408.573370782463	768.677830090232	275.660310095284	96.058397025233	28.0215328806131	25.2767514567646	267.044698721765	-3.28004702068935	0.689676067150095	-4.75592408801901	1.97540695028824e-06	8.16775507896081e-05	Medtr3g099010	hypothetical protein
602	MtrunA17_Chr3g0132041	3.89117495983298	0	7.87600885986526	30.6026751584813	41.208136589137	67.741693904129	25.2199482452409	3.55584069215647	0.985675213908618	3.60751761024411	0.000309140562000566	0.00504194785302451	Medtr3g099020	Putative oleoyl-[acyl-carrier-protein] hydrolase
603	MtrunA17_Chr3g0132061	11.6735248794989	7.21763220742002	7.87600885986526	62.0554246269204	50.2739266387471	40.4428023308233	29.9232199238792	2.50169586602379	0.529471057451731	4.72489634856359	2.30232757868604e-06	9.20260450626257e-05	Medtr3g099040	Putative heavy metal-associated domain, HMA
604	MtrunA17_Chr3g0132091	0	0	0	22.1019320589032	37.0873229302233	39.4317322725527	16.4368312102799	7.34838528842034	1.43055922075073	5.13672218656145	2.79571770243842e-07	1.52594296338206e-05	Medtr3g099080	SQUAMOSA Promoter Binding Protein-Like
605	MtrunA17_Chr3g0132531	1691.68831378739	2284.38059364844	2732.97507437325	1158.6512844725	1206.57423932993	783.579295159702	1642.97480012853	-1.09085605215122	0.299046699801924	-3.6477782663168	0.000264517763258044	0.00446058362746259	Medtr3g099700	multidrug and toxic compound extrusion family
606	MtrunA17_Chr3g0133011	433.866008021378	507.640131921875	556.946340804758	1608.34059444018	2039.80276116228	2319.39471367272	1244.3317583372	1.99402973514428	0.227393657980699	8.76906485806011	1.80156249406322e-18	8.37406927683999e-16	Medtr3g100420	Putative peptidase S10, serine carboxypeptidase, alpha/Beta hydrolase
607	MtrunA17_Chr3g0133301	76.8507054567014	121.496808824904	63.0080708789221	219.319171969116	224.172263044905	247.712164276293	158.75986407514	1.4058349434075	0.33865582584684	4.1512203131072	3.30707228275737e-05	0.000831644992293059	Medtr3g100950	Putative leucine-rich repeat-containing, plant-type, leucine-rich repeat domain, L
608	MtrunA17_Chr3g0133571	14.5919060993737	4.81175480494668	22.5028824567579	82.4572080659079	99.7236905457115	103.129145943599	54.5360979860495	2.76025690294226	0.590493960574544	4.67448794947294	2.94687937421251e-06	0.000113689580569519	Medtr3g101240	hypothetical protein
609	MtrunA17_Chr3g0134041	11030.5082173865	1648.02602069424	1369.30039749372	97.7585456451486	77.4712967875775	82.9077447781878	2384.32870379757	-5.76607389763097	0.813632069531536	-7.08683213648509	1.37216651852783e-12	2.67192343901714e-10	Medtr3g101900	Putative shikimate O-hydroxycinnamoyltransferase
610	MtrunA17_Chr3g0134191	5101.33037234104	5431.26823608356	6172.54065788869	9588.83821632414	15005.5308575683	12184.4052722188	8913.98560207076	1.13861224049765	0.233789905068185	4.87023697693693	1.11464485592976e-06	4.95724538627156e-05	Medtr3g102170	Putative plus-end-directed kinesin ATPase
611	MtrunA17_Chr3g0134231	454.294676560501	1254.66506538985	1093.64008739843	3196.27940544138	3492.80165729525	3009.95556347152	2083.60607592616	1.79151942946473	0.418146551281478	4.28442952351115	1.83208670635447e-05	0.000513608042708459	Medtr3g102220	Putative actinidain
612	MtrunA17_Chr3g0134261	215.960210270731	206.905456612707	330.792372114341	742.964946903129	827.459382709871	1035.33573966908	559.903018046643	1.7896662765831	0.294922209730474	6.06826552065596	1.29299015115543e-09	1.36493344930946e-07	Medtr3g102310	cyclin D
613	MtrunA17_Chr3g0134621	661.499743171607	2568.27412714029	1128.51955520641	160.664044582027	387.356483937888	131.439107575176	839.625510268899	-2.6805610558023	0.655523557033341	-4.08919103980571	4.32880229959884e-05	0.0010361441318284	Medtr3g102810	Putative tripeptidyl-peptidase II
614	MtrunA17_Chr3g0134731	227.633735150229	298.328797906694	250.907139392851	94.3582484053174	74.9988085922293	107.173426176682	175.566692604	-1.49206478641416	0.265823030107524	-5.6130004454867	1.98848087397739e-08	1.45446777429326e-06	Medtr3g103020	Putative F-box domain, galactose oxidase/kelch, beta-propeller, F-box associated interaction
615	MtrunA17_Chr3g0134741	53.5036556977035	68.5675059704902	63.0080708789221	0	0	0	30.8465387578526	-8.55449879764437	1.2953388084601	-6.60406276857709	4.00040016389429e-11	6.13231554911009e-09	Medtr3g103030	Putative transcription factor bHLH family
616	MtrunA17_Chr3g0134811	2124.58152806881	1079.03601500929	2266.04026339552	747.215318452918	289.281118855742	225.46862299434	1121.93714446277	-2.11551377090263	0.566678788222612	-3.73317973933336	0.000189077565415762	0.00341203904678575	Medtr3g103110	Putative histone acetyltransferase chromatin regulator PHD family
617	MtrunA17_Chr3g0135021	18.4830810592067	12.0293870123667	87.7612415813558	537.246963893338	1349.97855466013	1261.81543272169	544.552443488014	4.73539775821285	0.798915449459245	5.9272827448988	3.07988416791199e-09	2.83575660814874e-07	Medtr3g103330	hypothetical protein
618	MtrunA17_Chr3g0136161	2822.07463961887	2101.53391106046	2393.1815492762	5205.00499987169	11399.8189060189	7962.17670888084	5313.96511912115	1.74737153524038	0.349250255871712	5.00320760217921	5.63841625310135e-07	2.75654182564421e-05	Medtr3g104940	Putative mechanosensitive ion channel MscS
619	MtrunA17_Chr3g0136281	300.593265647098	399.375648810574	486.062261065971	734.464203803551	932.952212378061	876.597740520595	621.674222037642	1.1018361145141	0.262435693345921	4.19849945129892	2.68689504450667e-05	0.000710400259519611	Medtr3g105050	hypothetical protein
620	MtrunA17_Chr3g0136561	6671.41946863365	4968.13683610745	6418.94722079019	2266.29811034753	866.195031103659	2720.78952680614	3985.29769896477	-1.62549923735681	0.461908088240517	-3.51909671802589	0.000433018815453979	0.00652634695041688	Medtr3g105550	Putative very-long-chain 3-oxoacyl-CoA synthase
621	MtrunA17_Chr3g0137271	391.063083463215	606.281105423282	1172.40017599709	2318.15264325496	9327.04963558526	6849.9996447832	3444.15771475117	3.09168739635041	0.628302534451459	4.92069859156245	8.62358479593846e-07	3.99554807450403e-05	Medtr3g106430	Flotillin 4 (TC133140)
622	MtrunA17_Chr3g0137311	33.0749871585803	57.7410576593601	81.0103768443284	287.325116765741	1260.96897962759	527.778570417244	374.649848078808	3.59671526245915	0.652051662937323	5.51599737704353	3.46807430283608e-08	2.39615024501225e-06	Medtr3g106470	Putative Band 7 domain, Flotillin family
623	MtrunA17_Chr3g0137321	352.151333864885	268.255330375777	265.534012989743	520.245477694182	1784.31231430963	1584.34678131	795.80754175737	2.13371060437024	0.50617912346489	4.21532715487078	2.4941635692301e-05	0.000666165893435053	Medtr3g106480	Flotillin 1 (BF644444)
624	MtrunA17_Chr3g0137341	7534.28751597661	7366.79660637337	6822.87396088899	14888.2014646012	18621.956924631	16914.1910048086	12024.71791288	1.21481644017108	0.146851858651509	8.27239403931507	1.31295535011661e-16	5.18329592260419e-14	Medtr3g106485	Flotillin 3 (TC139669)
625	MtrunA17_Chr3g0137351	4927.20029288851	3732.71878993739	3603.83662544978	8522.84503163704	12480.296247386	10447.3869121099	7285.71398323478	1.35858522822278	0.243718714512377	5.57439846562864	2.48386621348442e-08	1.76311675877851e-06	Medtr3g106510	hypothetical protein
626	MtrunA17_Chr3g0137601	1878.46471185937	5457.73288751077	4233.917334239	1076.19407640659	1466.18549984149	1088.92245275742	2533.56949376911	-1.67168298809268	0.44066102358303	-3.79358032280723	0.000148490566538047	0.00283213079884843	Medtr3g106850	AUX/IAA domain family
627	MtrunA17_Chr3g0137661	111.871280095198	192.470192197867	140.643015354737	0	10.7141155131756	10.1107005827058	77.6348839572806	-4.42260268750442	0.962251112083144	-4.59610036503889	4.3047140871703e-06	0.000155655652795685	Medtr3g106930	Putative glycosyl transferase, family 14
628	MtrunA17_Chr3g0137721	182.88522311215	211.717211417654	195.775077373794	345.98024415283	744.218946799814	568.221372748067	374.799679267385	1.49058310812918	0.355422664213384	4.19383246543411	2.74280588274174e-05	0.000721212798674582	Medtr3g107100	Putative F-box domain, FBD domain, leucine-rich repeat domain, L domain-containing protein
629	MtrunA17_Chr3g0138141	7.78234991966597	18.04408051855	11.2514412283789	38.2533439481016	47.8014384433989	44.4870825639056	27.9366227703335	1.83127511772099	0.529719024631021	3.4570688092552	0.000546085391727564	0.007810240647244	Medtr3g107720	Putative potassium channel, voltage-dependent, EAG/ELK/ERG, ankyrin repeat-containing
630	MtrunA17_Chr3g0138261	158.565379613194	477.566664390958	490.562837557322	72.2563163464142	37.911485662006	13.1439107575176	208.334432387902	-3.18821570913106	0.735189991774074	-4.33658747371906	1.44711852449267e-05	0.000422350470699081	Medtr3g107870	pleiotropic drug resistance protein 1a (ABC transporter)
631	MtrunA17_Chr3g0138351	782.12616692643	439.072625951384	582.82465563003	77.3567622061611	70.8779949333156	148.627298565776	350.147584035516	-2.60693886103485	0.427127048920144	-6.10342722996746	1.03817847025964e-09	1.13330550509138e-07	Medtr3g108520	Putative oxoglutarate/iron-dependent dioxygenase, non-heme dioxygenase domain-containing protein
632	MtrunA17_Chr3g0138651	1179.02601282939	1070.61544410064	1136.39556406627	593.351868350554	248.897144998387	471.158647154092	783.240780249889	-1.36658927372261	0.369713162750402	-3.69635006651146	0.000218721332079684	0.00383159256743136	Medtr3g108290	Putative Zf-FLZ domain-containing protein
633	MtrunA17_Chr3g0139071	172.184491972609	204.499579210234	147.393880091764	49.3043099775532	53.5705775658781	60.664203496235	114.602840385712	-1.68196162175475	0.278640115496478	-6.03632258319247	1.57665919392333e-09	1.58288971239279e-07	Medtr3g109030	cyclic nucleotide-gated channel
634	MtrunA17_Chr3g0139101	200.395510431399	185.252559990447	176.64762728555	56.9549787671735	44.5047875162679	72.797044195482	122.758751364386	-1.69638164377787	0.293732997019635	-5.77525051999681	7.68386729479089e-09	6.23778511460785e-07	Medtr3g109080	hypothetical protein
635	MtrunA17_Chr3g0139191	1357.04726724175	2971.25859205457	2914.12327815015	0	3.29665092713096	23.2546113402234	1211.49673328564	-8.1077765877622	1.10985886932377	-7.30523205414597	2.76788632833688e-13	6.04300879517731e-11	Medtr3g109190	Putative oleosin
636	MtrunA17_Chr3g0139331	46.6940995179958	45.7116706469934	28.1286030709474	534.696740963465	1042.56585570517	802.789626266843	416.764432695235	4.30210058276458	0.393705792507724	10.9271965631041	8.54475513965882e-28	1.02604707654095e-24	Medtr3g109340	Putative transcription factor NAM family
637	MtrunA17_Chr3g0139431	0	0	0	5.9505201697047	46.9772757116162	43.4760125056351	16.067301397826	7.31593002502952	1.7974793626491	4.07010515784026	4.69919215932627e-05	0.00110642172254595	Medtr3g109490	Putative BURP domain-containing protein
638	MtrunA17_Chr3g0140001	341.450602725344	291.111165699274	183.398492022577	479.441910816207	629.660327082013	811.889256791278	456.158625856116	1.23430290378122	0.360812602125523	3.4208974312705	0.000624148667408565	0.00868536294772951	Medtr3g110142	Putative 1,4-beta-D-xylan synthase
639	MtrunA17_Chr3g0140151	629.397549752985	1058.58605708827	1093.64008739843	474.34146495646	260.435423243346	238.612533751858	625.835519365225	-1.51411310016356	0.406804385387479	-3.72196848055455	0.000197675702884006	0.003536198684925	Medtr3g110202	hypothetical protein
640	MtrunA17_Chr3g0140351	8272.63796460492	7802.26041622104	6660.85320720034	10329.2529402974	21316.9690575606	22349.7036380712	12788.6128706592	1.2478703441703	0.355242427224872	3.51272890999697	0.000443529759097831	0.00664004370256643	Medtr3g109800	Homeobox gene 8
641	MtrunA17_Chr3g0140361	198.449922951482	210.514272716417	907.991307130181	1708.64936301521	8239.15482963205	3693.43892286244	2493.0331030513	3.372811506774	0.798488571904676	4.22399471382371	2.40009681164866e-05	0.000644025977792391	Medtr3g109820	Putative protein kinase RLK-Pelle-Singleton family
642	MtrunA17_Chr3g0141311	424.138070621795	494.407806208271	570.448070278813	892.578025455705	1287.34218704464	1156.66414666155	804.263051045128	1.16451299220904	0.24025103490394	4.84706753781372	1.25299780832751e-06	5.48786380519612e-05	Medtr3g111590	Putative exocyst complex component Sec3
643	MtrunA17_Chr3g0141641	251.953578649186	253.820065960937	118.140132897979	496.443397015363	500.266778192123	500.479678843938	353.517271926588	1.2624720322384	0.364890308091726	3.45986726487961	0.000540441721386328	0.00776420237718474	NA	NA
644	MtrunA17_Chr3g0142171	0	0	0	49.3043099775532	19.7799055627857	33.3653119229292	17.074921243878	7.40401891920558	1.48575294597361	4.98334459929591	6.24945076043229e-07	3.00672656869613e-05	Medtr3g112510	Putative transcription factor STY-LRP1 family
645	MtrunA17_Chr3g0142541	66.1499743171607	81.7998316840935	70.8840797387874	150.463152862533	276.918677879001	209.291502062011	142.584536423931	1.54267239953307	0.349158124881446	4.41826292902928	9.94973362531883e-06	0.000310662376325096	NA	NA
646	MtrunA17_Chr3g0142781	950.419483939206	192.470192197867	518.69144062827	102.858991504895	120.32775884028	143.571948274423	338.05663589749	-2.18061308027845	0.601586120364601	-3.6247729235456	0.000289215455704413	0.00478192783588381	NA	NA
647	MtrunA17_Chr3g0142851	381.335146063632	465.537277378591	394.925587116101	178.515605091141	74.9988085922293	83.9188148364584	263.205206513026	-1.87853595501736	0.426177836362919	-4.40786872224313	1.04392784315803e-05	0.000324521097994743	Medtr3g113660	hypothetical protein
648	MtrunA17_Chr3g0142941	34.0477808985386	37.2910997383368	84.3858092128421	0	0	0	25.9541149749529	-8.30585248406133	1.45494597441051	-5.70870164950735	1.13841245721674e-08	8.79568595295689e-07	Medtr3g114120	Putative triacylglycerol lipase
649	MtrunA17_Chr3g0143331	72.9595304968684	68.5675059704902	36.0046119308126	0	0	0	29.5886080663619	-8.49597463410448	1.37560579956004	-6.17616953695728	6.56754630521272e-10	7.60120951686447e-08	Medtr3g114550	Putative proline--tRNA ligase
650	MtrunA17_Chr3g0143671	7798.88741324526	10221.370144408	13228.3194522051	21880.9127383141	20002.4295003671	23637.806892308	16128.2876901413	1.0681994147538	0.255565399587009	4.17974974890967	2.91830062348825e-05	0.000755637966471769	Medtr3g115050	Putative laccase
651	MtrunA17_Chr3g0143701	0	15.6382031160767	13.5017294740547	1769.00463902221	3364.23227113714	1981.69731421034	1190.67902615997	7.94850568278984	0.871600597065886	9.11943579381118	7.55164364706189e-20	4.26727094636621e-17	Medtr3g115090	Putative amino acid transporter, transmembrane domain-containing protein
652	MtrunA17_Chr3g0143741	301.566059387056	470.349032183538	246.406562901499	58.6551273870892	23.9007192216995	102.118075885329	200.499262827702	-2.46645621966348	0.601482825138882	-4.1006261801307	4.12033694558467e-05	0.0009949389675085	Medtr3g115150	hypothetical protein
653	MtrunA17_Chr3g0143751	1114.82162599215	945.509819172022	1491.94110688305	23.8020806788188	66.7571812744019	135.483387808258	629.71920030145	-3.97703440928793	0.621806263834569	-6.39593815726825	1.5956457985365e-10	2.15891625671472e-08	Medtr3g115170	hypothetical protein
654	MtrunA17_Chr3g0144411	24.3198434989561	73.3792607754368	56.2572061418947	1.70014861991563	0	0	25.9427431727006	-6.44971022262244	1.32904419338302	-4.85289372222079	1.21672902839646e-06	5.36160762528402e-05	Medtr3g116320	Putative BURP domain-containing protein
655	MtrunA17_Chr3g0144751	1161.51572551015	929.871616055946	478.186252206105	135.161815283292	56.0430657612263	118.295196817658	479.845611939062	-3.05456419521016	0.500399601234329	-6.10424985886381	1.03284606223708e-09	1.13177150827416e-07	Medtr3g116920	hypothetical protein
656	MtrunA17_Chr3g0144761	214.014622790814	162.39672466695	86.6360974585179	18.7016348190719	23.9007192216995	38.4206622142821	90.6784101952226	-2.5214450511926	0.532211805905312	-4.73767215085267	2.16187186319088e-06	8.73814659541346e-05	Medtr3g116930
657	MtrunA17_Chr3g0144771	929.990815400083	811.983623334752	347.66953395691	94.3582484053174	55.2189030294436	119.306266875929	393.087898500406	-2.96014040644713	0.506767507979713	-5.84121980954949	5.18199765274298e-09	4.52386660821009e-07	Medtr3g116940	hypothetical protein
658	MtrunA17_Chr3g0144781	544.764494376618	736.198485156842	286.911751323663	34.8530467082704	3.29665092713096	17.1881909905999	270.535436580521	-4.82492445702145	0.79216485042747	-6.09080856644651	1.12341823901893e-09	1.2171349710634e-07	Medtr3g116950	hypothetical protein
659	MtrunA17_Chr3g0144791	325.885902886012	424.637361536544	185.648780268253	5.10044585974688	3.29665092713096	4.04428023308233	158.102236951795	-6.23395099146338	0.594343467707186	-10.4888020650959	9.72535744308072e-26	9.04113148877882e-23	Medtr3g116960
660	MtrunA17_Chr3g0144801	336.586634025553	138.337950642217	295.912904306366	10.2008917194938	0	0	130.173063448938	-6.22703237156489	1.35319635934343	-4.60172119779144	4.19013842926268e-06	0.000152519706385257	NA	NA
661	MtrunA17_Chr3g0144981	182.88522311215	768.677830090232	366.796984045154	83.3072823758658	70.0538322015329	79.874534603376	258.599281071385	-2.49836286381075	0.571183622307027	-4.37400997899728	1.21984798987569e-05	0.000366577676957535	Medtr3g117190	Putative dehydrin
662	MtrunA17_Chr3g0145461	676.091649270981	1068.20956669816	488.312549311646	221.869394898989	131.041874353456	206.258291887199	465.297221070072	-1.99763860310164	0.409942957932928	-4.87296723713565	1.09934459875826e-06	4.90433622161214e-05	Medtr3g117710	Putative beta-fructofuranosidase
663	MtrunA17_Chr3g0145981	100502.239656306	216951.197706735	173057.292389574	78552.8167602717	48865.4325301304	67632.4983378358	114260.246230142	-1.33043225978808	0.370529028129366	-3.59062896233753	0.000329880960017681	0.00529039476168589	Medtr3g118390	pathogenesis related protein 3 (defense response-activated chitinase)
664	MtrunA17_Chr3g1012405	63.231593097286	78.1910155803835	60.7577826332463	130.061369423546	173.898336406158	161.771209323293	111.318551077319	1.20614047583441	0.280910301632246	4.29368545342074	1.75731395311058e-05	0.000495054064659765	NA	NA
665	MtrunA17_Chr3g1013552	148.837442213612	293.517043101747	230.654545181768	73.9564649663298	68.4055067379674	57.6309933214232	145.500332587141	-1.74738919955618	0.369245920042503	-4.73231823212846	2.21970048390917e-06	8.92183378602209e-05	NA	NA
666	MtrunA17_Chr3g1014563	88.5242303362004	69.7704446717268	115.889844652303	508.344437354773	129.39354888989	609.675245137161	253.599625173676	2.1850856198637	0.625661219931319	3.49244215600188	0.00047862524771886	0.00705549923990272	NA	NA
667	MtrunA17_Chr4g0000251	12.6463186194572	75.7851381779102	14.6268735968926	0	0	0	17.1763883990433	-7.70888109918062	1.80425010710283	-4.27262332912322	1.93186640766588e-05	0.00053791746862341	Medtr4g005320	Putative small auxin-up RNA
668	MtrunA17_Chr4g0000481	97.2793739958246	133.52619583727	101.262971055411	103.709065814853	7780.92035076084	6967.28377154259	2530.66362150113	5.48318615636954	1.10206426233591	4.97537788290812	6.51204773688644e-07	3.11228364393583e-05	Medtr4g005830	mitogen-activated protein kinase kinase (LjSIP2-like)
669	MtrunA17_Chr4g0000581	332.69545906572	365.693365175948	409.552460712994	757.416210172412	1049.98332029121	1156.66414666155	678.667493679972	1.41982091127417	0.246655200888238	5.75629829073623	8.5978405555836e-09	6.9406489347721e-07	Medtr4g006010	Putative glycosyltransferase
670	MtrunA17_Chr4g0000661	23.3470497589979	49.3204867507035	83.2606650900042	192.966868360424	210.985659336381	247.712164276293	134.598815595467	2.06663996217447	0.521628588715844	3.96189934156441	7.43558891615504e-05	0.00160034530974363	NA	NA
671	MtrunA17_Chr4g0000671	36.9661621184133	90.2204025927502	92.2618180727074	191.266719740508	201.919869286771	215.357922411634	137.998815703797	1.47566314511599	0.43605038391591	3.38415742663482	0.000713970534851281	0.00963743177699254	NA	NA
672	MtrunA17_Chr4g0001111	66.1499743171607	39.6969771408101	38.2549001764884	168.314713371647	468.948594384379	177.948330255623	159.885581607685	2.49775251417614	0.56984084897621	4.38324581093767	1.16924056646683e-05	0.000355072116807246	NA	NA
673	MtrunA17_Chr4g0001151	489.315251198998	451.102012963751	246.406562901499	1112.74727173478	3331.26576186583	1148.57558619538	1129.90207447671	2.236369965292	0.557343940713051	4.01254916745099	6.00665628857154e-05	0.00134610650235966	Medtr4g006650	Putative major intrinsic protein
674	MtrunA17_Chr4g0001171	131.327154894363	91.4233412939869	93.3869621955453	323.878312093927	899.985703106752	328.597768937939	311.433207087086	2.29522736855475	0.52391253037141	4.38093619736033	1.18170472990423e-05	0.000358479459064316	NA	NA
675	MtrunA17_Chr4g0001411	0	0	4.50057649135158	7.65066878962033	180.49163826042	79.874534603376	45.4195696907947	5.9075586441344	1.65488160628126	3.56977721047336	0.000357284957801777	0.00561954655459282	Medtr4g007130	Putative methionine N(alpha)-acetyltransferase NatB transcription regulator GNAT family
676	MtrunA17_Chr4g0001571	1394.01342936017	719.357343339528	1014.87999879978	1955.17091290297	2883.74539850781	2209.18807732122	1696.05919337191	1.17148443662712	0.332384022681236	3.52449081991705	0.000424297516500415	0.00643345372308398	Medtr4g007250	ENOD-like 19;Plantacyanin/Chemocyanin
677	MtrunA17_Chr4g0001861	15873.0754548987	46038.8699737298	31164.241914364	11235.4321547124	6871.0446948727	7822.6490408395	19834.2188722362	-1.84382105608462	0.451632109871264	-4.08257299643774	4.45398153368256e-05	0.00106082061007602	Medtr4g007540	Putative shikimate O-hydroxycinnamoyltransferase
678	MtrunA17_Chr4g0002191	49.6124807378705	246.602433753517	201.400797987983	613.753651789542	1056.57662214547	603.608824787538	461.925801866987	2.19365703193281	0.626919566977215	3.49910442660108	0.000466823713016262	0.00690271553895108	Medtr4g008010	Putative glucuronosyltransferase
679	MtrunA17_Chr4g0002531	1299.65243658422	1233.01216876759	1200.52877906803	726.813535013931	447.520363358028	668.317308516855	929.307431884775	-1.01906006995425	0.249375208821636	-4.08645299895519	4.3801816955575e-05	0.0010458364232334	Medtr4g008530	Putative PPPDE putative peptidase domain-containing protein
680	MtrunA17_Chr4g0002711	113.816867575115	60.1469350618335	225.028824567579	22.952006368861	12.3624409767411	25.2767514567646	76.5973043344823	-2.72311815902636	0.653892800622071	-4.16447184681613	3.12074130044507e-05	0.000795899500332091	Medtr4g009080	hypothetical protein
681	MtrunA17_Chr4g0003291	763.643085867223	200.890763106524	136.142438863385	0	0	0	183.446047972855	-11.1281296643478	1.49196046652038	-7.45872958034962	8.73606949697082e-14	2.15183578489916e-11	Medtr4g010210	Putative DNA-binding domain-containing protein
682	MtrunA17_Chr4g0003521	183.858016852108	150.367337654584	165.396186057171	323.878312093927	388.18064666967	347.80810004508	259.91476656209	1.08298966873216	0.197388163730915	5.4865988327878	4.09746217157941e-08	2.77194277752927e-06	Medtr4g010910	hypothetical protein
683	MtrunA17_Chr4g0003701	267.518278488518	244.196556351044	694.213923790981	1134.84920379368	3970.81604172924	2153.57922411634	1410.86220471163	2.58978717906971	0.62313353098522	4.15607097081595	3.23767287787463e-05	0.000817760689460727	Medtr4g011190	Putative Zinc finger, RanBP2-type
684	MtrunA17_Chr4g0003721	269.463865968434	352.461039462344	129.391574126358	34.8530467082704	2.47248819534822	15.1660508740587	133.968010889136	-3.83924150351325	0.88235398301292	-4.35113523305423	1.35434484855865e-05	0.000398680941681428	Medtr4g011230	Late embryogenesis abundant protein 2
685	MtrunA17_Chr4g0003741	304.484440606931	389.752139200681	220.528248076227	63.7555732468361	3.29665092713096	24.265681398494	167.68045557605	-3.3241224397814	0.904683509334542	-3.67434843841304	0.000238457138611252	0.00410587039590816	Medtr4g011250	hypothetical protein
686	MtrunA17_Chr4g0003751	276.273422148142	323.590510632664	290.287183692177	3.40029723983126	0	0	148.925235618802	-7.97397378472098	0.793171647429076	-10.0532763753813	8.88628102800461e-24	7.53216861606073e-21	Medtr4g011270	hypothetical protein
687	MtrunA17_Chr4g0003891	122.572011234739	120.293870123667	55.1320620190569	18.7016348190719	4.1208136589137	23.2546113402234	57.3458338659453	-2.70094812275221	0.745642532492191	-3.62230962566569	0.000291984334198622	0.00481655816208734	Medtr4g011530	Putative NPH3 domain-containing protein
688	MtrunA17_Chr4g0004401	15.5646998393319	30.0734675309167	64.13321500176	119.860477704052	274.446189683652	166.826559614646	111.817434895726	2.35719092195338	0.651208336544096	3.61971859030979	0.000294923580758466	0.00485402779776027	NA	NA
689	MtrunA17_Chr4g0004491	47.666893257954	80.5968929828569	109.138979915276	13.601188959325	3.29665092713096	9.09963052443524	43.9000394278297	-3.19311885779794	0.693907037713818	-4.60165221600599	4.19152668229721e-06	0.000152519706385257	Medtr4g012540	Putative vacuolar protein sorting-associated protein Ist1
690	MtrunA17_Chr4g0004931	19.4558747991649	43.3057932445201	21.37773833392	0	0	0	14.0232343962675	-7.41606428221154	1.52803250040846	-4.85334198076883	1.21398079622835e-06	5.36160762528402e-05	Medtr4g013265	hypothetical protein
691	MtrunA17_Chr4g0004991	6.80955617970772	4.81175480494668	22.5028824567579	151.313227172491	229.117239435602	184.014750605246	99.7615684424585	4.05047411404346	0.638708372784025	6.34166434422663	2.27296111278388e-10	2.97747574133266e-08	Medtr4g013305	Putative galactosylxylosylprotein 3-beta-galactosyltransferase
692	MtrunA17_Chr4g0005221	98.2521677357828	114.279176617484	127.141285880682	242.271178337977	249.72130773017	204.236151770658	172.650211345459	1.03879711701892	0.232389185104493	4.47007513087078	7.81921253336866e-06	0.000255664286037843	NA	NA
693	MtrunA17_Chr4g0005291	700.411492769937	831.230642554539	679.587050194089	1851.46184708812	2118.09822068164	1373.03313913145	1258.97039873663	1.27323228226801	0.241373091213703	5.27495536418653	1.32788403581824e-07	7.92304141371551e-06	Medtr4g014240	Putative TIR domain, winged helix-turn-helix DNA-binding domain-containing protein
694	MtrunA17_Chr4g0006011	0	0	2.25028824567579	0	288.456956123959	314.442788122151	100.858338748631	8.07734709027065	2.29178886121368	3.52447261917185	0.000424326666088132	0.00643345372308398	NA	NA
695	MtrunA17_Chr4g0006031	972.793739958246	1462.77346070379	711.09108563355	170.864936301521	224.996425776688	230.523973285693	628.840603609915	-2.32885015562793	0.352831843095533	-6.60045344886109	4.09902084933445e-11	6.25024771729998e-09	Medtr4g415390	Like Aux1 (auxin influx transporter)-4 (AY115844)
696	MtrunA17_Chr4g0006161	939.718752799665	799.954236322385	1070.01206081884	2778.89291925209	3093.9068951124	3466.95922980983	2024.9073490192	1.73264970187914	0.193785692405077	8.94106102661761	3.85451433394333e-19	1.94882892263005e-16	Medtr4g015540	Putative 30S ribosomal protein
697	MtrunA17_Chr4g0006181	446.512326640835	953.930390080679	1450.31077433805	76.5066878962033	176.370824601506	325.564558763128	571.532593720066	-2.30186040482096	0.658636014176348	-3.49488997758425	0.000474257209842238	0.00699826857677597	Medtr4g015570	Putative chlorophyll A-B binding protein
698	MtrunA17_Chr4g0006251	311.293996786639	412.607974524178	796.60203896923	1204.55529721022	2627.43078892337	1518.62722752242	1145.18622065601	1.81544941151953	0.494077867611979	3.67441962193961	0.000238390673554206	0.00410587039590816	Medtr4g015650	hypothetical protein
699	MtrunA17_Chr4g0006261	1922.24043015749	2973.66446945705	2834.23804542866	1039.64088107841	406.312226768891	559.121742223632	1622.53629918569	-1.94667936504081	0.429653966992933	-4.5308073812637	5.87586940289936e-06	0.000203041583120092	Medtr4g015680	trihelix transcription factor (GT) 21
700	MtrunA17_Chr4g0006721	22.3742560190396	12.0293870123667	10.1262971055411	0	0	0	7.42165668949123	-6.50290050977144	1.69975954099332	-3.8257767366149	0.000130360397777354	0.0025452955986081	Medtr4g016500	Putative leucine-rich repeat domain, L domain-containing protein
701	MtrunA17_Chr4g0006731	675.118855531023	562.975312178761	960.873080903562	12.7511146493672	0	54.5977831466115	377.719357734887	-5.03398576711312	1.22968863815455	-4.09370763534733	4.24529557511845e-05	0.00101869419799616	Medtr4g016510	Putative SGNH hydrolase-type esterase domain-containing protein
702	MtrunA17_Chr4g0006841	191.640366771774	273.067085180724	328.542083868665	6.80059447966251	0	2.02214011654117	133.678711736228	-6.4846851510002	0.807131615213067	-8.03423509719461	9.41644881216029e-16	3.15549579439125e-13	Medtr4g016720	Putative calcium/proton exchanger
703	MtrunA17_Chr4g0007001	43.7757182981211	73.3792607754368	103.513259301086	0	0	0	36.7780397291074	-8.8081716645955	1.37427303721263	-6.40933164377634	1.46158945867995e-10	2.00578793379512e-08	Medtr4g016960	late embryogenesis protein (LEA)
704	MtrunA17_Chr4g0007631	15.5646998393319	38.4940384395734	21.37773833392	65.4557218667517	132.690199817021	94.0295154191642	61.2686522859604	1.96203380944996	0.549469786462662	3.57077651544957	0.000355924487145621	0.00560206870292171	Medtr4g017830	hypothetical protein
705	MtrunA17_Chr4g0008671	900.807003201336	1738.24642328699	994.627404588699	329.828832263632	253.842121389084	295.23245701501	752.097373624125	-2.04739815515369	0.342638549752519	-5.97538763992693	2.29543704185197e-09	2.13394193900426e-07	Medtr4g019600	hypothetical protein
706	MtrunA17_Chr4g0009091	140.082298553987	122.69974752614	154.144744828792	255.022292987344	393.94978579215	291.188176781928	226.181174411723	1.17302860120073	0.2796472169969	4.19467289464829	2.73265648589034e-05	0.000719840110363331	NA	NA
707	MtrunA17_Chr4g0009171	134.245536114238	192.470192197867	354.420398693937	777.8179936114	1353.27520558726	892.774861452924	617.500697942937	2.1511592637378	0.460786315503797	4.66845301468175	3.03476160403771e-06	0.00011661172622235	Medtr4g020850	Putative TIR domain, winged helix-turn-helix DNA-binding domain-containing protein
708	MtrunA17_Chr4g0009651	136.191123594154	167.208479471897	97.8875386868969	31.4527494684391	6.59330185426192	33.3653119229292	78.7830841664298	-2.49515143669779	0.673742308742225	-3.70342103252482	0.000212711415143811	0.00374931515169999	Medtr4g021490	Putative peptidase S10, serine carboxypeptidase, alpha/Beta hydrolase
709	MtrunA17_Chr4g0009661	491.260838678914	451.102012963751	387.049578256236	833.922898068615	959.325419795109	890.752721336383	668.902244849835	1.01291374425382	0.172456118765064	5.87345784833362	4.26797589243869e-09	3.77296924061935e-07	Medtr4g021500	Putative peptidase S10, serine carboxypeptidase, alpha/Beta hydrolase
710	MtrunA17_Chr4g0010211	112.844073835156	14.43526441484	118.140132897979	3.40029723983126	0	0	41.4699613979678	-6.14660488617804	1.46791104196724	-4.18731429252048	2.82274816606451e-05	0.000736019644971263	Medtr4g022470	Putative Longin-like domain-containing protein
711	MtrunA17_Chr4g0010311	3.89117495983298	2.40587740247334	7.87600885986526	92.6580997854017	121.976084303845	103.129145943599	55.3227318758364	4.48507624867505	0.570563158015664	7.86078839067263	3.81723183429166e-15	1.20888795859837e-12	Medtr4g022670	Putative shikimate O-hydroxycinnamoyltransferase
712	MtrunA17_Chr4g0011081	74.9051179767849	151.57027635582	57.3823502647326	7.65066878962033	0	0	48.584735564493	-5.19788936253128	1.41217580987249	-3.68076646419868	0.000232533910565059	0.0040272805099606	Medtr4g023950	Putative S-adenosyl-L-methionine-dependent methyltransferase
713	MtrunA17_Chr4g0011681	341.450602725344	393.360955304391	319.540930885962	0	0	8.08856046616466	177.07350823031	-7.08239207874834	1.1646993488813	-6.0808757947285	1.19527858989429e-09	1.28532588366281e-07	Medtr4g025550	Putative pectinesterase
714	MtrunA17_Chr4g0011701	650.799012032066	730.183791650659	459.058802117861	11.0509660294516	14.8349291720893	29.3210316898469	315.874755448662	-5.07423554107959	0.448294233744089	-11.3189846291359	1.05688931116198e-29	1.45040443135129e-26	Medtr4g025590	Putative pectinesterase
715	MtrunA17_Chr4g0011711	88.5242303362004	192.470192197867	102.388115178248	3.40029723983126	0	7.07749040789408	65.6433875600069	-5.22915329519193	0.919307961674345	-5.68814098560402	1.28429775002103e-08	9.73558931607448e-07	Medtr4g025610	Putative pectinesterase
716	MtrunA17_Chr4g0011721	500.988776078497	549.742986465158	399.426163607453	6.80059447966251	9.88995278139287	20.2214011654117	247.844979096262	-5.31967798412582	0.444208155491678	-11.9756423162417	4.76731061168629e-33	8.5868202823867e-30	Medtr4g025620	Putative pectinesterase
717	MtrunA17_Chr4g0012071	323.940315406096	323.590510632664	388.174722379074	2069.93094474728	3519.1748647123	1205.19550945853	1305.00114455599	2.71389748118006	0.436373782013324	6.2192037951015	4.99683954754897e-10	5.90179995577105e-08	Medtr4g026485	Putative transcription factor GRAS family
718	MtrunA17_Chr4g0012741	224.715353930355	448.696135561278	436.555919661103	705.561677264986	1110.97136244313	1039.38001990216	660.980078127169	1.36434092330303	0.377850428991259	3.61079627974854	0.000305258369438993	0.00500127399025716	Medtr4g027450	Putative F-box domain-containing protein
719	MtrunA17_Chr4g0012741	224.715353930355	448.696135561278	436.555919661103	705.561677264986	1110.97136244313	1039.38001990216	660.980078127169	1.36434092330303	0.377850428991259	3.61079627974854	0.000305258369438993	0.00500127399025716	Medtr4g028660	Putative F-box domain-containing protein
720	MtrunA17_Chr4g0012861	8885.49802077862	14070.7739883653	10337.8242006346	5500.83085973701	3284.28848615422	3896.66400457483	7662.6465933741	-1.39246462168589	0.309623299421979	-4.49728629688211	6.8826282433522e-06	0.000230640073657171	Medtr4g028130	Putative transcription factor & chromatin remodeling CW-Zn-B3/VAL family
721	MtrunA17_Chr4g0012961	1664.45008906856	922.653983848526	1873.3649645251	344.280095532915	39.5598111255715	204.236151770658	841.424182645221	-2.92332600293218	0.739014539444553	-3.95570837500622	7.63082016983974e-05	0.00163139915782353	NA	NA
722	MtrunA17_Chr4g0012991	2536.07328007115	1503.67337654584	2523.6982675254	588.251422490807	156.590919038721	470.147577095821	1296.40580712796	-2.43379465191066	0.538278555297487	-4.52144085614852	6.14201215862659e-06	0.000210874164011549	Medtr4g027800	non-specific Lipid Transfer Protein
723	MtrunA17_Chr4g0013001	4102.27120140392	2191.75431365321	3700.59902001384	902.778917175198	237.358866753429	677.41693904129	1968.69654300681	-2.45932193349029	0.544419673639847	-4.51732744529218	6.26250241930263e-06	0.000214345673660193	Medtr4g027840	non-specific Lipid Transfer Protein
724	MtrunA17_Chr4g0013041	185.803604332025	126.30856362985	123.765853512168	632.455286608614	539.826589317694	465.092226804468	345.542020700803	1.90684393860812	0.28066414665704	6.79404178025704	1.09034786007421e-11	1.82690319648131e-09	Medtr4g028800	Putative transcription factor MADS-type1 family
725	MtrunA17_Chr4g0013191	176.075666932442	143.149705447164	191.274500882442	22.952006368861	9.88995278139287	11.1217706409764	92.4106005088798	-3.53256420117186	0.454368737381883	-7.77466385897683	7.56480113207407e-15	2.29484214552887e-12	Medtr4g029190	peroxidase
726	MtrunA17_Chr4g0013291	56.4220369175782	301.937614010404	641.3321500176	40.8035668779751	13.1866037085238	22.2435412819528	179.320918802339	-3.71242749595487	0.890571570711167	-4.16858972153165	3.06490113239134e-05	0.000787231601910749	Medtr4g029430	Putative tubby-like domain-containing protein
727	MtrunA17_Chr4g0013371	25050.4115976648	28059.7481450466	38800.5950760648	71283.8313358225	125485.369215776	94827.2496951397	63917.8675109191	1.6656736316429	0.313806083483232	5.30797113030444	1.10852194072195e-07	6.7255776441402e-06	Medtr4g029550	Repetitive proline-rich cell wall protein 1
728	MtrunA17_Chr4g0013401	4261.80937475707	4520.64363924741	3536.3279780795	9384.82038193427	16374.4651550595	13064.0362229142	8523.68379199865	1.65607245864946	0.275510220509398	6.01092930631576	1.8446283686273e-09	1.78015864151732e-07	Medtr4g029620	Repetitive proline-rich cell wall protein 1
729	MtrunA17_Chr4g0013651	44.7485120380793	103.452728306354	176.64762728555	5.9505201697047	0	0	55.1332312999479	-5.75021240200333	1.35768531348801	-4.23530574049633	2.28240944342544e-05	0.000614736053739045	Medtr4g030110	Putative F-box domain-containing protein
730	MtrunA17_Chr4g0014601	328.804284105887	202.093701807761	171.02190667136	657.10744159739	602.462956933183	1038.36894984389	499.976540159912	1.70927113741796	0.391216265858845	4.36912083311658	1.24747731524898e-05	0.000372936190333612	NA	NA
731	MtrunA17_Chr4g0014661	344.368983945219	178.034927783027	165.396186057171	631.605212298656	614.001235178141	1126.33204491343	509.95643169594	1.78433108388078	0.446077787861242	4.00004468376671	6.33305246578491e-05	0.00140394030008812	NA	NA
732	MtrunA17_Chr4g0014671	88.5242303362004	92.6262799952236	101.262971055411	203.167760079918	217.578961190643	243.66788404321	157.804681116768	1.23418930956115	0.215959315037306	5.71491583656832	1.09758333403567e-08	8.59544948466683e-07	NA	NA
733	MtrunA17_Chr4g0014871	648.85342455215	547.337109062685	532.193170102324	262.672961776965	271.973701488304	206.258291887199	411.548109811604	-1.22097545230286	0.211221592011245	-5.78054279714858	7.44599927180236e-09	6.07893068028533e-07	Medtr4g033395	Putative proton-dependent oligopeptide transporter family, major facilitator superfamily
734	MtrunA17_Chr4g0014871	648.85342455215	547.337109062685	532.193170102324	262.672961776965	271.973701488304	206.258291887199	411.548109811604	-1.22097545230286	0.211221592011245	-5.78054279714858	7.44599927180236e-09	6.07893068028533e-07	Medtr4g033385	Putative proton-dependent oligopeptide transporter family, major facilitator superfamily
735	MtrunA17_Chr4g0015091	5384.41335066889	4177.80610939495	4551.20797687929	3017.76380035024	1654.09460268796	1906.87812989832	3448.69399497994	-1.10118444363805	0.304123106474618	-3.62085096526511	0.000293635632062487	0.00483835636387011	Medtr4g036310	Putative NADPH:quinone reductase
736	MtrunA17_Chr4g0016171	177.048460672401	382.534506993261	540.06917896219	956.333598702541	1112.6196879067	1078.81175217471	707.9028642353	1.51803055837615	0.442763175886394	3.42853841748947	0.000606840642247765	0.00851023867101623	NA	NA
737	MtrunA17_Chr4g0016181	122.572011234739	220.137782326311	284.661463077987	505.794214424899	637.077791668058	630.907716360844	400.191829848806	1.5008457161855	0.378080841320116	3.96964234142388	7.19805963386637e-05	0.00155736396838134	Medtr4g006080	hypothetical protein
738	MtrunA17_Chr4g0016261	40.8573370782463	44.5087319457568	61.8829267560842	147.91292993266	126.096897962759	134.472317749987	92.6218569042489	1.4745409892312	0.304856635677959	4.83683415961089	1.31923405708798e-06	5.73439008917321e-05	Medtr0002s0170	NAD(P)H-quinone oxidoreductase chain 4
739	MtrunA17_Chr4g0016261	40.8573370782463	44.5087319457568	61.8829267560842	147.91292993266	126.096897962759	134.472317749987	92.6218569042489	1.4745409892312	0.304856635677959	4.83683415961089	1.31923405708798e-06	5.73439008917321e-05	Medtr4g006120	NAD(P)H-quinone oxidoreductase chain 4
740	MtrunA17_Chr4g0016261	40.8573370782463	44.5087319457568	61.8829267560842	147.91292993266	126.096897962759	134.472317749987	92.6218569042489	1.4745409892312	0.304856635677959	4.83683415961089	1.31923405708798e-06	5.73439008917321e-05	Medtr4g050950	NAD(P)H-quinone oxidoreductase chain 4
741	MtrunA17_Chr4g0017101	54.4764494376618	89.0174638915136	90.0115298270316	183.616050950888	172.250010942593	224.457552936069	135.638176330959	1.31678377404967	0.326444616136258	4.03371263902249	5.49024526274097e-05	0.00125474526746179	NA	NA
742	MtrunA17_Chr4g0017921	2695.6114534243	3871.0567405796	2199.65676014808	1106.79675156507	829.107708173436	541.933551233032	1874.02716085392	-1.82251803307324	0.378218299645461	-4.81869342329986	1.44501394763533e-06	6.19700252334861e-05	Medtr4g035590	Putative transcription factor NAM family
743	MtrunA17_Chr4g0018371	26069.899437141	28313.5682110075	23938.5663574991	10135.435997627	9352.59868027053	10346.2799062829	18026.0580983047	-1.39246766389027	0.128121553368739	-10.8683326675153	1.63155177056724e-27	1.88078761903909e-24	Medtr4g035980	Putative pectinesterase
744	MtrunA17_Chr4g0018921	354.096921344801	119.09093142243	266.659157112581	45.0539384277641	22.252393758134	34.3763819811998	140.254954007818	-2.86484712842716	0.5512281778977	-5.19720733318324	2.02304686669853e-07	1.14094300687642e-05	Medtr4g036845	Putative oxidoreductase
745	MtrunA17_Chr4g0019051	321.021934186221	199.687824405287	402.801595975966	736.164352423467	2321.66641543198	1267.88185307131	874.870662582372	2.22752571253909	0.516396051755657	4.31359942618827	1.60617855446675e-05	0.000461040435868299	Medtr4g037055	hypothetical protein
746	MtrunA17_Chr4g0019581	54.4764494376618	57.7410576593601	194.649933250956	436.938195318316	1020.31346194703	329.60883899621	348.954656101589	2.54244208130292	0.701027301396126	3.62673761241472	0.000287024694326289	0.00475388773895938	NA	NA
747	MtrunA17_Chr4g0019601	59.340418137453	229.761291936204	520.941728873945	25.5022292987344	51.0980893705299	44.4870825639056	155.188473363462	-2.74176221119537	0.798950297861073	-3.43170559987966	0.000599798289682942	0.00842788245264393	Medtr4g039740	hypothetical protein
748	MtrunA17_Chr4g0020201	26.2654309788726	45.7116706469934	92.2618180727074	0	0	0	27.3731532830956	-8.38225888269369	1.50181584243991	-5.58141594050277	2.38568349231973e-08	1.70180724171194e-06	Medtr0003s0630	Putative lactoylglutathione lyase
749	MtrunA17_Chr4g0020521	279.191803368017	584.628208801022	276.785454218122	0	42.8564620527025	22.2435412819528	200.950911620303	-4.13043978850847	1.20385843132874	-3.43100125481494	0.000601357819042588	0.00844567786890269	Medtr4g043760	Putative mannan endo-1,4-beta-mannosidase
750	MtrunA17_Chr4g0020521	279.191803368017	584.628208801022	276.785454218122	0	42.8564620527025	22.2435412819528	200.950911620303	-4.13043978850847	1.20385843132874	-3.43100125481494	0.000601357819042588	0.00844567786890269	Medtr0005s0150	Putative mannan endo-1,4-beta-mannosidase
751	MtrunA17_Chr4g0021211	5585.78165484025	3412.73709540843	8531.96788347976	1789.4064224612	1096.96059600283	2716.74524657306	3855.59981646092	-1.64570242977766	0.487070355243466	-3.37877764898059	0.000728088698913649	0.00976852337709145	Medtr0001s0660	Putative alcohol dehydrogenase
752	MtrunA17_Chr4g0021561	607.023293733945	2259.11888092247	3102.02234666408	5717.59980877626	10682.7973293679	8613.30582640709	5163.64458097862	2.06746651660853	0.608300176302749	3.39876034423432	0.000676920033085851	0.00924995658297826	Medtr0040s0140	Putative expansin/Lol pI
753	MtrunA17_Chr4g0021641	1492.26559709595	2539.40359831061	2955.75361069515	6657.7819955896	9074.03167692796	9187.59361950479	5317.80501635401	1.83458680940242	0.332616387271492	5.51562364215378	3.47545300813741e-08	2.39615024501225e-06	Medtr0122s0020	Putative expansin/Lol pI
754	MtrunA17_Chr4g0022101	0	13.2323257136034	0	306.876825894771	859.601729249397	689.549779740537	311.543443433051	7.15670073302924	1.32459495069851	5.40293523635678	6.5559135087563e-08	4.18924326848886e-06	Medtr0258s0040	Putative ELMO domain-containing protein
755	MtrunA17_Chr4g0022111	274.327834668225	519.669518934241	650.333303000303	1456.17729295774	2599.40925604276	1744.09585051676	1207.33550935334	2.0061706285598	0.424164085654182	4.72970413198872	2.24847274638654e-06	9.01234159639968e-05	Medtr4g044297	hypothetical protein
756	MtrunA17_Chr4g0022281	153.701410913403	170.817295575607	217.152815707714	484.542356675954	412.08136589137	429.704774764998	311.333336588174	1.29332420253157	0.226394413900127	5.71270368491562	1.11195200909074e-08	8.68437532519947e-07	Medtr0393s0040	hypothetical protein
757	MtrunA17_Chr4g0022291	106.034517655449	138.337950642217	192.39964500528	513.44488321452	567.848122198308	307.365297714257	304.238402738338	1.67044525913713	0.388670530397543	4.29784387673682	1.7246756790402e-05	0.000488245858489779	Medtr0393s0030	Putative Cell division cycle protein
758	MtrunA17_Chr4g0022301	12.6463186194572	25.2617127259701	27.0034589481095	73.9564649663298	69.2296694697501	60.664203496235	44.7936380376419	1.66232585445676	0.454321457520224	3.65891997162111	0.000253280411610561	0.00430890683719289	Medtr0394s0020	Putative glycerophosphodiester phosphodiesterase, protein kinase RLK-Pelle-LRK10L-2 family
759	MtrunA17_Chr4g0022351	4354.22478005311	7087.71482768646	3521.70110448261	118.160329084136	42.8564620527025	292.199246840198	2569.4761250332	-5.04665900790428	0.68888024775086	-7.32588722696176	2.3732330518329e-13	5.30187622641647e-11	Medtr4g044463	Putative stigma-specific protein Stig1
760	MtrunA17_Chr4g0022791	831.7386476643	1496.45574433842	1785.60372294374	2465.21549887766	5110.63309978477	4564.98131309168	2709.10467111676	1.56148964793106	0.428706736528974	3.64232589525807	0.000270185712576516	0.00452702444810617	Medtr2g047975	hypothetical protein
761	MtrunA17_Chr4g0022891	0	0	0	24.6521549887766	32.9665092713096	37.4095921560116	15.8380427360163	7.29473137909592	1.4043264663012	5.19446977191082	2.05304126861552e-07	1.15334495750937e-05	Medtr0063s0090	Myeloblastosis (MYB) transcription factor 16
762	MtrunA17_Chr4g0022911	19.4558747991649	75.7851381779102	210.401950970686	5.9505201697047	0	7.07749040789408	53.11182908756	-4.56282774190303	1.27649435510805	-3.5744989577465	0.000350899210511377	0.00554416905028913	Medtr0008s0470	Myeloblastosis (MYB) transcription factor 14
763	MtrunA17_Chr4g0022931	70.0411492769937	304.343491412877	565.947493787461	22.1019320589032	44.5047875162679	47.5202927387174	175.74319113187	-3.04310848039816	0.78231629161344	-3.8898697534754	0.000100298039361511	0.00203699027227582	Medtr0251s0050	Myeloblastosis (MYB) transcription factor 7
764	MtrunA17_Chr4g0023071	35.9933683784551	55.3351802568868	58.5074943875705	5019.68880030089	42.8564620527025	3630.75257924966	1473.85564743769	5.85892833571599	1.1651829596074	5.02833335091865	4.94761228876877e-07	2.4711479818029e-05	Medtr0280s0040	Putative protein kinase RLK-Pelle-SD-2b family
765	MtrunA17_Chr4g0023621	929.990815400083	984.003857611596	1647.21099583468	3107.02160289581	4446.35793796788	3404.27288619705	2419.80968265118	1.62163608127763	0.323516842773359	5.01252444038493	5.37205495149349e-07	2.64490038627398e-05	Medtr4g045673	hypothetical protein
766	MtrunA17_Chr4g0025141	0	6.01469350618335	4.50057649135158	21.2518577489453	147.52512898911	114.250916584576	48.9238622200278	4.77637933598561	1.16588004244161	4.09680169666754	4.18897445588208e-05	0.00100938172946543	Medtr4g049910	Putative RNA helicase
767	MtrunA17_Chr4g0025861	393.008670943131	980.395041507886	396.050731238939	102.858991504895	47.8014384433989	126.383757283823	341.083105153679	-2.67633001108924	0.568273511992429	-4.70958078215847	2.48226817721264e-06	9.81296112470386e-05	Medtr4g051880	Putative Late embryogenesis abundant protein, LEA-14
768	MtrunA17_Chr4g0026531	64.2043868372442	99.8439122026436	11.2514412283789	0	0	0	29.2166233780445	-8.47689722911322	1.6943497049167	-5.00303874962458	5.64335916280954e-07	2.75654182564421e-05	Medtr4g053530	Poly [ADP-ribose] polymerase 3
769	MtrunA17_Chr4g0026701	3065.27307460843	3018.1732014028	1578.57720434157	533.846666653507	89.0095750325359	489.357908202962	1462.37293837363	-2.78457567213507	0.676403824979007	-4.11673554953876	3.84276569557051e-05	0.00093931013215137	Medtr4g053880	Putative oxidoreductase
770	MtrunA17_Chr4g0027101	138.136711074071	111.87329921501	147.393880091764	260.122738847091	368.400741106885	374.095921560116	233.337215315823	1.33344131776232	0.272762052262598	4.88866140543103	1.01523939927261e-06	4.54319631174492e-05	Medtr4g055260	Putative 2-carboxy-D-arabinitol-1-phosphatase
771	MtrunA17_Chr4g0027161	320.049140446263	383.737445694498	326.29179562299	146.212781312744	98.075365082146	128.405897400364	233.795404259834	-1.46694961363403	0.252795577150358	-5.80290854045092	6.51743458719956e-09	5.43332507632287e-07	Medtr4g055410	hypothetical protein
772	MtrunA17_Chr4g0027231	65.1771805772025	64.9586898667802	59.6326385104084	119.860477704052	193.678241968944	161.771209323293	110.846406325113	1.32447862441629	0.315389771960865	4.19949770780973	2.67507738174517e-05	0.000707925207203986	Medtr4g055580	Putative F-box domain, FBD domain, leucine-rich repeat domain, L domain-containing protein
773	MtrunA17_Chr4g0028141	74.9051179767849	104.65566700759	173.272194917036	375.732845001354	373.345717497581	299.276737248093	233.531379941406	1.57307602218573	0.392881615910322	4.00394408514344	6.22950944901285e-05	0.00138418066932229	Medtr4g057340	Putative DNA ligase (ATP)
774	MtrunA17_Chr4g0028221	2050.64920383198	1383.37950642217	1572.95148372738	2975.26008485235	4069.71556954317	5531.56428879836	2930.58668952923	1.3284550605919	0.320635889034893	4.14318891310176	3.42509574743359e-05	0.000855353850479105	Medtr4g057450	Putative xyloglucan:xyloglucosyl transferase, Xyloglucan-specific endo-beta-1,4-glucanase
775	MtrunA17_Chr4g0028551	453.321882820542	83.0027703853302	110.264124038114	26.3523036086922	26.3732074170477	43.4760125056351	123.79838346256	-2.7520302326719	0.764334807253203	-3.60055594296679	0.000317537495586845	0.0051430729119122	Medtr4g057890	nitrate transporter 2.1
776	MtrunA17_Chr4g0028881	11966.3357952264	28380.9327782768	16254.9571426391	2815.44611458028	1509.86612462598	1449.87446356002	10396.2354031514	-3.29284366785157	0.454522107091112	-7.24462818525018	4.3362712691072e-13	9.32589564958211e-11	Medtr4g058760	Putative nucleotide-diphospho-sugar transferase
777	MtrunA17_Chr4g0029271	38688.0070381394	44838.3371498956	35876.3455008091	4410.18552006114	4402.6773131834	9744.69322161188	22993.3742906168	-2.68582348730497	0.392890795231239	-6.83605602346629	8.1403120090382e-12	1.4047643819669e-09	Medtr4g059630	hypothetical protein
778	MtrunA17_Chr4g0029291	15236.868348966	31336.5531672152	14117.1833092471	399.534925680173	299.171071637135	1236.53868126492	10437.6415840018	-4.97128512722563	0.636567357999483	-7.80951939296527	5.74064653085543e-15	1.77892142336261e-12	Medtr4g059670	hypothetical protein
779	MtrunA17_Chr4g0029671	1727.68168216584	1172.86523370575	1704.59334609941	4329.42846061515	5973.5314799613	5785.34287342427	3448.90717932862	1.80443327032535	0.257716414756206	7.00162336198997	2.53013505777568e-12	4.73480274221021e-10	Medtr4g060460	auxin response factor 12
780	MtrunA17_Chr4g0029921	97.2793739958246	163.599663368187	172.147050794198	0	0	0	72.1710146930349	-9.78081021728038	1.28520394269707	-7.61031762535276	2.73423135465999e-14	7.65027314659672e-12	Medtr4g060780	Putative rmlC-like jelly roll protein
781	MtrunA17_Chr4g0030031	407.600577042505	470.349032183538	601.952105718274	975.035233521613	1488.43789359963	1465.04051443407	901.402559416605	1.40875898034711	0.286060282298166	4.92469268725232	8.44930347943498e-07	3.92742704796511e-05	Medtr4g461060	Putative interactor of constitutive active ROPs
782	MtrunA17_Chr4g0030071	312.266790526597	233.370108039914	87.7612415813558	61.2053503169626	34.6148347348751	51.5645729717997	130.130483028584	-2.1047775270421	0.57741404293968	-3.64517897127413	0.000267205782282587	0.00449524494956607	NA	NA
783	MtrunA17_Chr4g0030081	820.065122784801	1258.27388149356	1637.08469872914	2266.29811034753	2901.87697860703	2692.47956517456	1929.3463928561	1.08139842406673	0.318425924383638	3.39607532320096	0.000683595450166456	0.00932349137640657	Medtr4g061050	Putative structural maintenance of chromosomes protein
784	MtrunA17_Chr4g0030551	676.091649270981	270.661207778251	357.795831062451	1505.48160293529	2934.84348787834	2125.26926248477	1311.69050690168	2.33056806132888	0.458071534284858	5.08778190063123	3.62275648661341e-07	1.90067533552554e-05	Medtr4g062100	Putative ankyrin repeat-containing protein
785	MtrunA17_Chr4g0030781	326.858696625971	312.764062321534	181.148203776901	76.5066878962033	71.7021576650983	138.51659798307	184.58273437813	-1.52041388434007	0.434145893052929	-3.50208054174707	0.000461640044479564	0.00685342086103802	Medtr4g062570	Putative 11-S seed storage protein, plant
786	MtrunA17_Chr4g0030781	326.858696625971	312.764062321534	181.148203776901	76.5066878962033	71.7021576650983	138.51659798307	184.58273437813	-1.52041388434007	0.434145893052929	-3.50208054174707	0.000461640044479564	0.00685342086103802	Medtr4g062550	Putative 11-S seed storage protein, plant
787	MtrunA17_Chr4g0030791	261.681516048768	235.775985442387	194.649933250956	63.7555732468361	54.3947402976608	89.9852351860819	150.040497245448	-1.73886417491172	0.316988842189062	-5.48556902793003	4.12140578337423e-08	2.78161108363143e-06	Medtr4g062570	Putative 11-S seed storage protein, plant
788	MtrunA17_Chr4g0031321	4142.15574474221	1776.74046172656	951.871927920859	627.354840748867	280.215328806131	500.479678843938	1379.80299713143	-2.2869602201265	0.611193666556045	-3.74179306047634	0.000182711945030282	0.00331585361701995	Medtr4g063720	Putative Heat shock protein 70 family
789	MtrunA17_Chr4g0031341	2906.70769499524	933.480432159656	870.861551076531	49124.0942238422	47948.1394096562	40644.0052724192	23737.8814306915	4.86926264957417	0.528457758838889	9.21410002622115	3.13900397857693e-20	1.80925911317217e-17	Medtr4g063735	Putative transcription factor Homobox-WOX family
790	MtrunA17_Chr4g0031351	7.78234991966597	12.0293870123667	13.5017294740547	0	0	0	5.55224440101457	-6.07978325110339	1.75758487925766	-3.45916906936026	0.000541844668454829	0.00777273344957676	Medtr4g063740	Nodule-specific Cysteine-Rich peptide
791	MtrunA17_Chr4g0031431	5349.39277603039	9058.12842031212	7807.37506837215	14947.7066662982	15410.1947588737	14738.3682394103	11218.5276548828	1.02157012242546	0.249378743461671	4.09646030068508	4.19515390533856e-05	0.00101002623557186	Medtr4g063800	plant U-box (PUB) protein (E3 ligase, KU285617)
792	MtrunA17_Chr4g0031921	66.1499743171607	34.8852223358634	45.0057649135158	108.8095116746	127.745223426325	126.383757283823	84.8299089918813	1.3057211731281	0.363440827190251	3.59266509275412	0.000327313151165214	0.00525985904640459	Medtr4g064560	Putative transcription factor C2H2 family
793	MtrunA17_Chr4g0032241	34.0477808985386	120.293870123667	59.6326385104084	17.8515605091141	9.06579004961014	15.1660508740587	42.6762818275662	-2.34534676945102	0.682378609310831	-3.43701683706015	0.000588159040655221	0.00830482870781128	Medtr4g064923	hypothetical protein
794	MtrunA17_Chr4g0032691	26.2654309788726	24.0587740247334	31.5040354394611	0	0	0	13.6380400738445	-7.37818584317892	1.42363643837487	-5.18263346195423	2.18774712854128e-07	1.22424630092099e-05	NA	NA
795	MtrunA17_Chr4g0032761	168.293317012776	149.164398953347	160.895609565819	556.798673022368	727.735692164159	526.767500358974	381.609198512907	1.92045262263531	0.226425179802421	8.48162127688759	2.22077419726149e-17	9.6970441804362e-15	Medtr4g065080	Putative protein kinase AGC-RSK-2 family
796	MtrunA17_Chr4g0033791	22.3742560190396	0	16.8771618425684	93.5081740953595	283.511979733262	236.590393635316	108.810327554258	3.95881070812783	1.08423607492942	3.65124422592703	0.00026097292170636	0.00441113116167483	Medtr4g068000	Putative transcription factor Nin-like family
797	MtrunA17_Chr4g0033921	174.130079452526	133.52619583727	128.26643000352	269.473556256627	538.178263854129	333.653119229292	262.871274105561	1.38774708075704	0.370576103776709	3.74483693528503	0.000180510978325766	0.00328833494587247	Medtr4g068280	Putative trigger factor
798	MtrunA17_Chr4g0033971	20.4286685391232	90.2204025927502	32.629179562299	3.40029723983126	5.76913912247918	7.07749040789408	26.5875295773961	-3.14407614742115	0.853659276537976	-3.68305743735602	0.000230453208116179	0.00399364462098627	Medtr4g068340	hypothetical protein
799	MtrunA17_Chr4g0034351	25.2926372389144	34.8852223358634	68.6337914931116	233.770435238399	1095.31227053926	513.623589601456	328.586324407834	3.84015575970947	0.685527850780381	5.60175017738224	2.12198240531354e-08	1.53266694082032e-06	Medtr4g068920	Putative ternary complex factor MIP1, leucine-zipper
800	MtrunA17_Chr4g0034631	71.9867367569102	105.858605708827	112.514412283789	5.9505201697047	12.3624409767411	24.265681398494	55.4897328824111	-2.78193998426111	0.617036619875051	-4.5085492410879	6.52724209682855e-06	0.000220784730033453	Medtr4g069350	Putative nucleotide-diphospho-sugar transferase
801	MtrunA17_Chr4g0034691	188.7219855519	860.101171384219	310.539777903259	9.35081740953595	52.7464148340953	21.2324712236822	240.448773051115	-4.02548088615826	0.821172048116105	-4.90211630485151	9.4809673245314e-07	4.29610058688161e-05	Medtr4g069520	Putative BURP domain, six-bladed beta-propeller, TolB
802	MtrunA17_Chr4g0034711	440.675564201085	1276.31796201211	374.672992905019	5.10044585974688	53.5705775658781	39.4317322725527	364.961545802731	-4.41448737150683	0.863642506782687	-5.11147533480265	3.19652564580632e-07	1.71228015960023e-05	Medtr4g069540	Putative BURP domain-containing protein
803	MtrunA17_Chr4g0034721	1921.26763641754	11740.6817240699	4853.87174592268	149.613078552575	625.539513423099	170.870839847728	3243.64075637225	-4.29038177344473	0.807496841715175	-5.31318706378057	1.07724353232863e-07	6.56344214760651e-06	NA	NA
804	MtrunA17_Chr4g0034731	20582.3699500366	68939.2140291723	20842.1697314492	402.935222920004	3207.64135209842	2331.52755437196	19384.3096400081	-4.21514364857236	0.810227346487715	-5.20242085982995	1.96709135201692e-07	1.11374470871858e-05	Medtr4g069570	Putative BURP domain-containing protein
805	MtrunA17_Chr4g0034741	114.789661315073	247.805372454754	124.890997635006	63.7555732468361	30.4940210759614	50.5535029135291	105.381521440193	-1.75076278236813	0.51161723574475	-3.42201681266578	0.000621584698856879	0.00865802292719014	Medtr4g069580	hypothetical protein
806	MtrunA17_Chr4g0034931	108.952898875324	145.555582849637	167.646474302846	397.834777060257	949.435467013716	890.752721336383	443.362986906361	2.40719006072896	0.430892203237836	5.58652498847905	2.31658228364713e-08	1.66487742724256e-06	Medtr4g069970	Putative protein kinase RLK-Pelle-RLCK-V family
807	MtrunA17_Chr4g0035121	1009.75990207666	1738.24642328699	2118.64638330376	578.050530771313	292.577769782873	343.763819811998	1013.5074715056	-2.00239187573797	0.42279935767742	-4.73603339119953	2.17941695362768e-06	8.7844219841393e-05	Medtr4g070360	Putative 2'-hydroxyisoflavone reductase
808	MtrunA17_Chr4g0035251	3151.85171746472	2656.08865233057	1683.21560776549	246.521549887766	251.369633193736	809.867116674737	1466.48571288617	-2.51881071860623	0.573133407903663	-4.39480700980114	1.1087120879451e-05	0.000339914613430742	Medtr4g070570	hypothetical protein
809	MtrunA17_Chr4g0035261	1366.77520464134	1022.49789605117	885.488424673423	1831.91013795909	3613.95357886731	3180.82640331925	1983.57527425193	1.39718416951963	0.351328713249864	3.97685733282481	6.98320320104376e-05	0.00152000704721209	Medtr4g070590	hypothetical protein
810	MtrunA17_Chr4g0035591	38.9117495983298	62.5528124643068	57.3823502647326	96.9084713351908	303.291885296048	248.723234334563	134.628417215529	2.03253103688812	0.541304028664893	3.75487882826456	0.000173425358322866	0.00317733337667303	Medtr4g071110	Putative transcription factor STY-LRP1 family
811	MtrunA17_Chr4g0035691	298.647678167181	190.064314795394	258.783148252716	428.437452218738	853.832590126918	764.36896405256	465.689024602251	1.45210017440742	0.37187412124223	3.90481641894503	9.42969400850358e-05	0.00193106852746776	Medtr4g071230	Putative carbohydrate kinase, FGGY
812	MtrunA17_Chr4g0035971	54.4764494376618	27.6675901284434	24.7531707024337	0	0	4.04428023308233	18.4902484169369	-4.8006415361902	1.39568160827651	-3.43963946198185	0.00058248958850415	0.0082395383403681	NA	NA
813	MtrunA17_Chr4g0036001	9831.05353601803	12848.5882679089	12885.1504947396	26141.4851798227	32015.4254788323	27239.2384398678	20160.1568995315	1.26377687450125	0.193211432854687	6.54090110418948	6.114925969199e-11	8.94548484803787e-09	Medtr4g071900	Putative plus-end-directed kinesin ATPase
814	MtrunA17_Chr4g0036721	101.170548955658	129.91737973356	149.64416833744	34.8530467082704	12.3624409767411	26.2878215150352	75.7059010377841	-2.37465797262365	0.498533232278096	-4.76328922301211	1.90462544312966e-06	7.93199431294127e-05	Medtr4g072780	Putative 11-S seed storage protein, plant
815	MtrunA17_Chr4g0036841	0	0	0	5.10044585974688	23.9007192216995	22.2435412819528	8.54078439389986	6.4039953570803	1.82801784862729	3.50324553006374	0.000459625583913538	0.00682780912515683	Medtr4g072910	Putative small auxin-up RNA
816	MtrunA17_Chr4g0037221	7580.98161549461	10062.5822358447	10392.9562626536	162.364193201942	207.68900840925	436.782265172892	4807.22593012951	-5.12025868900325	0.433883208516972	-11.8010067882195	3.85669309310566e-32	6.53800225001248e-29	Medtr4g073540	Putative tripeptidyl-peptidase II
817	MtrunA17_Chr4g0037331	1992.28157943449	3211.84633230191	4150.65666914899	6561.72359856437	12697.8752085767	9840.74487714758	6409.18804419567	1.6373410888804	0.39626290052654	4.13195655385544	3.59688416990697e-05	0.000890275369398248	Medtr4g073720	Putative thaumatin
818	MtrunA17_Chr4g0037461	53.5036556977035	301.937614010404	262.15858062123	40.8035668779751	23.9007192216995	18.1992610488705	116.750566246314	-2.89410648281092	0.743900290978999	-3.89044945660953	0.000100058717491421	0.0020343378039872	Medtr4g073920	Putative phosphoinositide phospholipase C, Phosphatidylinositol diacylglycerol-lyase
819	MtrunA17_Chr4g0037481	0	0	0	7.65066878962033	40.3839738573542	59.6531334379644	17.9479626808232	7.47498808240087	1.75001561731681	4.27138364277103	1.94263880145246e-05	0.000539873747531905	Medtr4g073950	Putative plant disease resistance response protein
820	MtrunA17_Chr4g0037551	0	0	0	9.35081740953595	34.6148347348751	24.265681398494	11.3718889238175	6.81783713231523	1.66836107558994	4.08654770964637	4.37839482972172e-05	0.0010458364232334	Medtr4g074070	Putative endo-1,4-beta-xylanase
821	MtrunA17_Chr4g0038461	538.927731936868	593.048779709678	466.934810977726	69.7060934165407	3.29665092713096	48.531362796988	286.740904960822	-3.7188044506609	0.879720828306271	-4.22725520529135	2.36559311835906e-05	0.000635951754458861	Medtr4g075333	hypothetical protein
822	MtrunA17_Chr4g0038691	390.090289723256	845.665906969379	569.322926155975	1444.27625261833	1800.79556894529	1866.4353275675	1152.76437866329	1.50241114864971	0.349273586833592	4.30153096393608	1.69622065232291e-05	0.000482084644766213	Medtr4g075730	Putative Late embryogenesis abundant protein, LEA-14
823	MtrunA17_Chr4g0038941	1341.48256740242	8366.43866710104	2420.18500822431	949.533004222878	408.784714964239	555.07746199055	2340.25023731757	-2.66406089195913	0.720719984798653	-3.6963882619453	0.000218688444094355	0.00383159256743136	Medtr4g076255	Putative glucan endo-1,3-beta-D-glucosidase
824	MtrunA17_Chr4g0039011	52.5308619577453	217.731904923837	113.639556406627	383.383513790974	417.850505013849	787.623575392784	328.793319580969	2.05091022094811	0.607062047646082	3.37841943653145	0.000729037905220749	0.00977670702212972	Medtr4g076490	beta-1,3-Glucanase 22
825	MtrunA17_Chr4g0040011	535.036556977035	559.366496075051	318.415786763124	65.4557218667517	198.62321835964	134.472317749987	301.895016298598	-1.82555691713699	0.500898134937153	-3.64456720799337	0.000267842139208176	0.00450084117191861	Medtr4g478220	Putative transferase
826	MtrunA17_Chr4g0040011	535.036556977035	559.366496075051	318.415786763124	65.4557218667517	198.62321835964	134.472317749987	301.895016298598	-1.82555691713699	0.500898134937153	-3.64456720799337	0.000267842139208176	0.00450084117191861	Medtr4g478260	Putative transferase
827	MtrunA17_Chr4g0040171	0	0	0	17.8515605091141	9.88995278139287	17.1881909905999	7.48828404685115	6.21393758792769	1.64063595769691	3.78751761399323	0.000152159901213348	0.00288683093684495	Medtr4g078310	hypothetical protein
828	MtrunA17_Chr4g0040431	267.518278488518	280.284717388144	372.422704659343	568.699713361778	589.276353224659	682.472289332643	460.112342742514	1.00012055791725	0.223718852441238	4.47043486502748	7.80607150253027e-06	0.000255639971172068	Medtr4g078740	hypothetical protein
829	MtrunA17_Chr4g0040611	1109.95765729236	550.945925166395	948.496495552345	1989.17388530128	2445.29082519939	2596.42790963886	1606.71544969177	1.42945058158197	0.32921895902249	4.34194490446802	1.41226952503234e-05	0.000413199953724945	Medtr4g079140	hypothetical protein
830	MtrunA17_Chr4g0040691	340.477808985386	576.207637892365	475.93596396043	88.4077282356127	150.821779916241	138.51659798307	295.061252828851	-1.88205870658831	0.353282446660182	-5.32734848385672	9.96568492725183e-08	6.1631131742161e-06	Medtr4g079250	Putative anthocyanidin 3-O-glucoside 2''-O-glucosyltransferase
831	MtrunA17_Chr4g0040711	136.191123594154	151.57027635582	127.141285880682	22.952006368861	41.208136589137	30.3321017481175	84.8991550894621	-2.13189436415885	0.350332445924684	-6.08534661564624	1.16239559850934e-09	1.25464714432362e-07	Medtr4g079270	Putative anthocyanidin 3-O-glucoside 2''-O-glucosyltransferase
832	MtrunA17_Chr4g0041361	0	0	0	48.4542356675954	42.8564620527025	32.3542418646586	20.6108232641594	7.67692377872429	1.35904322115732	5.64877088470139	1.61599057816563e-08	1.20028949670503e-06	NA	NA
833	MtrunA17_Chr4g0041441	266.545484748559	421.028545432834	322.916363254476	1051.54192141782	888.447424861793	951.416924832618	650.316110758016	1.51837230472788	0.244618100538375	6.20711346129386	5.3966636872508e-10	6.32221344727157e-08	Medtr4g080330	Putative winged helix-turn-helix DNA-binding domain, toll-like receptor
834	MtrunA17_Chr4g0041841	6877.6517415048	3628.0631229298	23488.5087083639	100.308768575022	10.7141155131756	841.210288481125	5824.4094575613	-5.15819351421602	1.26451639177897	-4.07918279885583	4.51942898851467e-05	0.00107197879851855	Medtr4g081130	Putative thiazole biosynthetic enzyme Thi4 family, FAD/NAD(P)-binding domain-containing protein
835	MtrunA17_Chr4g0042001	1674.17802646814	1745.46405549441	1063.26119608181	2559.57374728298	3360.93562021001	4232.33926392066	2439.29198490967	1.17927753808885	0.318607051949084	3.70135416298731	0.000214451901150031	0.00377076835829332	Medtr4g081300	Putative UHRF1-binding protein
836	MtrunA17_Chr4g0042021	1189.72674396893	1064.60075059445	1055.38518722195	1803.00761142052	3429.34112694798	2456.90024159752	1833.16027695856	1.21608223893905	0.295780102401876	4.11144032023748	3.93198516061621e-05	0.000958155540417829	Medtr4g081350	Putative vacuolar protein sorting-associated protein Ist1
837	MtrunA17_Chr4g0042191	19203.9212205157	20196.1378550624	17600.6295135532	10454.2138638612	6528.19299845108	7402.04389659894	13564.1898913404	-1.22500247252177	0.242365224523291	-5.0543656786209	4.31823540321647e-07	2.18328466816308e-05	Medtr4g081550	hypothetical protein
838	MtrunA17_Chr4g0042641	0	3.60881610371001	0	25.5022292987344	46.9772757116162	28.3099616315763	17.3997137909395	4.88543135658517	1.2740699990266	3.83450780594292	0.000125815976953053	0.00247767548776946	NA	NA
839	MtrunA17_Chr4g0043091	7067.34652079665	8219.68014555016	6180.41666674856	3719.07510606544	2025.79199472197	1978.66410403553	4865.16242298639	-1.4747327222673	0.335171250241208	-4.39993800544051	1.08281808322777e-05	0.000333628346843532	Medtr4g083000	Putative beta-glucosidase
840	MtrunA17_Chr4g0043151	1041.86209549528	796.345420218675	1002.50341344856	447.989161347768	226.644751240253	390.273042492445	650.936314040498	-1.41612601020122	0.333521274381494	-4.24598404652711	2.17636116451397e-05	0.000589478875941053	Medtr4g083070	Putative X8 domain-containing protein
841	MtrunA17_Chr4g0043191	16.5374935792902	12.0293870123667	4.50057649135158	35.7031210182282	150.821779916241	115.261986642846	55.8090574433874	3.18376494207346	0.792401495775009	4.01786841525277	5.87269739029927e-05	0.00132213336488107	Medtr4g083130	hypothetical protein
842	MtrunA17_Chr4g0043391	65.1771805772025	127.511502331087	168.771618425684	34.8530467082704	42.0322993209197	24.265681398494	77.101888126943	-1.83211424135853	0.518282927626377	-3.53496930672445	0.000407822526562092	0.00624276782933207	Medtr4g083710	peroxidase
843	MtrunA17_Chr4g0043881	297.674884427223	273.067085180724	237.405409918796	115.610106154263	122.800247035628	156.71585903194	200.545598624762	-1.0356588127002	0.241717281515008	-4.28458737500695	1.83078649449948e-05	0.000513608042708459	Medtr4g084520	CLAVATA3/Endosperm Surrounding Region-related (CLE) family
844	MtrunA17_Chr4g0044171	59.340418137453	69.7704446717268	73.1343679844632	106.259288744727	226.644751240253	232.546113402234	127.94923069681	1.48374073127077	0.42598853923691	3.48305316835203	0.000495729900714108	0.00723747388097863	Medtr4g084840
845	MtrunA17_Chr4g0044561	59.340418137453	190.064314795394	343.168957465558	1967.92202755234	4696.07924569805	4119.09941739435	1895.94573017386	4.1864136359955	0.665219123003765	6.29328516157496	3.10816585356004e-10	3.96346158113924e-08	Medtr4g085570	Putative filament-like plant protein
846	MtrunA17_Chr4g0044581	18847.878711691	60575.1812394737	28946.5828482505	11392.6959020546	8611.67638439785	10986.2872531682	23226.717056506	-1.8060470252542	0.471785019568723	-3.82811439605519	0.000129128740011467	0.00253153820298671	Medtr4g085590	Caffeoyl-CoA O-methyltransferase
847	MtrunA17_Chr4g0044681	3.89117495983298	39.6969771408101	14.6268735968926	0	0	0	9.70250428292262	-6.88409196013569	1.97481037210293	-3.48595088287134	0.000490391036316776	0.00718483948938138	Medtr4g085800	does not fix nitrogen 2 (phosphatidylinositol phospholipase C-like)
848	MtrunA17_Chr4g0044871	87.5514365962421	211.717211417654	288.036895446501	47.6041613576376	29.6698583441786	13.1439107575176	112.953912319955	-2.69456428980431	0.677185823951364	-3.97906186824998	6.91877363565717e-05	0.00150712122000003	Medtr4g086160	Putative transcription factor AP2-EREBP family
849	MtrunA17_Chr4g0044901	150.783029693528	795.142481517439	961.9982250264	90.9579511654861	42.8564620527025	53.5867130883409	349.220810423983	-3.34721839832561	0.717941302286429	-4.66224521094651	3.12778197795504e-06	0.000119548473239637	Medtr4g086190	Putative transcription factor AP2-EREBP family
850	MtrunA17_Chr4g0044961	481.532901279332	803.563052426095	723.467670984766	240.571029718061	170.601685479027	205.247221828928	437.497260286035	-1.70367525890815	0.302192507413826	-5.63771508925969	1.72321301687488e-08	1.27336604957224e-06	Medtr4g086260	Calmodulin-like 20
851	MtrunA17_Chr4g0045021	525.308619577453	1042.94785397219	1145.39671704898	103.709065814853	243.952168607691	306.354227655987	561.278108779525	-2.05332110229122	0.523247604628607	-3.92418633956028	8.7023359506652e-05	0.00181470781304067	Medtr4g086340	hypothetical protein
852	MtrunA17_Chr4g0045151	16.5374935792902	16.8411418173134	5.62572061418947	405.485445849877	453.289502480507	15.1660508740587	152.157559202539	4.4853827952827	1.09681006007723	4.08947999161029	4.32341358802598e-05	0.0010357145153227	NA	NA
853	MtrunA17_Chr4g0045311	15.5646998393319	39.6969771408101	27.0034589481095	0	0	0	13.7108559880419	-7.38328864289152	1.53717778539392	-4.80314555222346	1.56192259128468e-06	6.62931475084435e-05	Medtr4g086750	Plantacyanin/Chemocyanin 84;stellacyanin 11
854	MtrunA17_Chr4g0046351	4612.987914882	5439.68880699222	6100.53143402707	2178.74045642188	1820.57547450807	3125.21755011437	3879.6236061576	-1.18111923577261	0.281060568357098	-4.20236549963835	2.64140193517158e-05	0.000700299561818858	Medtr4g088195	Putative 2-hydroxyisoflavanone synthase
855	MtrunA17_Chr4g0046371	6702.54886831231	4941.67218468024	4740.23218951605	10973.6092672454	11994.0402356342	13039.7705415157	8731.97888115066	1.1358335429689	0.210339598689003	5.39999862150675	6.66414090449174e-08	4.24897957359618e-06	Medtr4g088210	Putative transcription factor ARF family
856	MtrunA17_Chr4g0046601	2621.67912918747	11444.7588035657	20218.839887397	48455.0857419054	110263.907722481	61529.6794661146	42422.3251251085	2.68348829973968	0.717939682093784	3.73776288826049	0.000185664917188534	0.00335676113453976	Medtr4g088385	hypothetical protein
857	MtrunA17_Chr4g0047251	12.6463186194572	15.6382031160767	3.37543236851368	77.3567622061611	44.5047875162679	66.7306238458585	36.7086879453892	2.57470705908882	0.67046311564576	3.84019194942436	0.000122938149034523	0.00243167777421134	Medtr4g088785	hypothetical protein
858	MtrunA17_Chr4g0047531	1519.50382181478	1419.46766745927	767.348291775444	3290.6376538467	3477.96672812316	2177.84490551484	2108.7948447557	1.27131395167055	0.366299864965216	3.4706918382055	0.000519119381561572	0.00749524121103354	Medtr4g088955	Putative nucleophile aminohydrolase
859	MtrunA17_Chr4g0047681	1387.20387318046	1317.21787785415	2091.64292435565	4131.36114639498	5630.67978353968	5676.14730713105	3372.37548540933	1.68659145603246	0.282929698634439	5.96116796565647	2.50441372700346e-09	2.32072987776569e-07	Medtr4g089040	Putative soluble epoxide hydrolase
860	MtrunA17_Chr4g0047711	335.613840285595	264.646514272067	423.054190187049	32.3028237783969	51.9222521023126	10.1107005827058	186.275053534688	-3.43248745879246	0.604856966268112	-5.67487464014915	1.3879025493315e-08	1.04433325245912e-06	Medtr4g089065	Putative phosphatidylinositol N-acetylglucosaminyltransferase
861	MtrunA17_Chr4g0047901	319.076346706305	196.079008301577	264.408868866905	509.194511664731	939.545514232323	768.413244285643	499.452915676247	1.50686041102185	0.3492460479357	4.31460977133027	1.59885073776165e-05	0.000459394610284676	Medtr4g090440	hypothetical protein
862	MtrunA17_Chr4g0047911	76.8507054567014	54.1322415556501	65.2583591245979	128.36122080363	182.139963723985	173.90405002254	113.441090114518	1.29924345145491	0.310517342606525	4.18412524256739	2.86266264659742e-05	0.000743905092987296	Medtr4g089190	hypothetical protein
863	MtrunA17_Chr4g0048191	0	0	4.50057649135158	39.1034182580594	47.8014384433989	32.3542418646586	20.6266125095781	4.74819986003905	1.22005885203476	3.89177936139736	9.9511721252262e-05	0.00202530246805716	Medtr4g091010	Putative LysM domain-containing protein
864	MtrunA17_Chr4g0048681	0	0	0	3.40029723983126	139.283501671283	103.129145943599	40.9688241424523	8.66673886922995	1.95021211962943	4.44399805641489	8.83024022618198e-06	0.000282754103420376	Medtr4g091730	Putative protein kinase RLK-Pelle-DLSV family
865	MtrunA17_Chr4g0049901	760.724704647348	1571.03794381509	1764.22598460982	2949.75785555361	4333.44764371364	3223.29134576662	2433.74757968436	1.35927437718088	0.39150225129378	3.47194523834524	0.000516701725689388	0.00746781696722291	Medtr4g093970	SVP-like (SHORT VEGETATIVE PHASE-like)
866	MtrunA17_Chr4g0049911	1.94558747991649	8.42057090865669	3.37543236851368	17.0014861991563	68.4055067379674	89.9852351860819	31.5223031467154	3.69370077416555	0.963747949264892	3.83264190287819	0.000126774427783683	0.00249386500634673	Medtr4g093950	hypothetical protein
867	MtrunA17_Chr4g0049951	4.86396869979123	4.81175480494668	3.37543236851368	25.5022292987344	107.141155131756	154.693718915399	50.0647098698569	4.45766053297196	0.881419151692839	5.05736745611966	4.25083676864359e-07	2.17162396839273e-05	Medtr4g093910	hypothetical protein
868	MtrunA17_Chr4g0050021	3458.28174555156	5732.00291139273	3656.71839922316	8756.61546687544	9448.20155715733	8612.29475634882	6610.68580609151	1.0618547299449	0.263773868698641	4.02562518866516	5.68241391514217e-05	0.00128541198289233	Medtr4g093850	Putative Root phototropism protein
869	MtrunA17_Chr4g0050031	267.518278488518	190.064314795394	272.284877726771	1912.66719740508	2348.86378558081	1796.67149354683	1131.34499125723	3.05185696321046	0.239743132726751	12.7296950219168	4.04415758131768e-37	1.05953252123631e-33	Medtr4g093840	Putative flavonol synthase
870	MtrunA17_Chr4g0050391	86.5786428562839	62.5528124643068	56.2572061418947	229.52006368861	131.866037085238	146.605158449234	118.896653447595	1.30394425966835	0.386465796633985	3.37402241291561	0.000740783359527199	0.0098882054831933	Medtr4g094212	hypothetical protein
871	MtrunA17_Chr4g0050591	4391.19094217152	3973.30653018472	7280.80761888402	16402.183810636	19000.2476185193	37003.1419925868	14675.1464188304	2.21036215192246	0.435925537263427	5.07050393468174	3.96763712488318e-07	2.04916369716861e-05	Medtr4g094285	Putative glycosidase
872	MtrunA17_Chr4g0050701	211.096241570939	698.907385418505	219.40310395339	71.4062420364564	94.7787141550151	57.6309933214232	225.537113409288	-2.33342867485666	0.596942657050208	-3.90896620855895	9.26919269669478e-05	0.00190806331661462	Medtr4g094302	Putative transcription factor NAM family
873	MtrunA17_Chr4g0050911	33.0749871585803	7.21763220742002	31.5040354394611	0	0	0	11.9661091342436	-7.19126192530899	1.73502767049205	-4.14475345126314	3.40179517662989e-05	0.000850271770991301	Medtr4g094348	hypothetical protein
874	MtrunA17_Chr4g0050931	0	0	0	27.20237791865	129.39354888989	161.771209323293	53.0611893553056	9.03946729646011	1.5438006310596	5.85533333423746	4.76054217708301e-09	4.18702125434187e-07	NA	NA
875	MtrunA17_Chr4g0051041	97.2793739958246	48.1175480494668	42.75547666784	159.813970272069	173.898336406158	247.712164276293	128.262811611275	1.62198829973585	0.461330404181712	3.51589291543198	0.000438277717730595	0.0065716574127357	Medtr4g094368	Putative flavonoid 3',5'-methyltransferase
876	MtrunA17_Chr4g0051711	8199.67843410805	15256.8715477847	3925.62784458142	2185.54105090154	477.190221702206	709.771180905949	5125.78004666397	-3.02128054730932	0.720987026489138	-4.19047838075744	2.78366938278934e-05	0.00072929607220551	Medtr4g094555	Putative stress up-regulated Nod 19
877	MtrunA17_Chr4g0051961	408.573370782463	690.486814509848	941.745630815318	1704.39899146542	5423.81493786221	1722.86337929307	1815.31385412139	2.11694687248256	0.590501921322639	3.58499574013392	0.000337083707126882	0.00537599078898153	Medtr4g094610	FLAGELLIN-SENSING 2 (LRR receptor-like serine/threonine-protein kinase)
878	MtrunA17_Chr4g0051961	408.573370782463	690.486814509848	941.745630815318	1704.39899146542	5423.81493786221	1722.86337929307	1815.31385412139	2.11694687248256	0.590501921322639	3.58499574013392	0.000337083707126882	0.00537599078898153	Medtr0602s0020	FLAGELLIN-SENSING 2 (LRR receptor-like serine/threonine-protein kinase)
879	MtrunA17_Chr4g0052021	702.357080249853	334.416958943794	1184.7767613483	10.2008917194938	42.8564620527025	150.649438682317	404.209598832744	-3.4493657835075	0.926619353262211	-3.72252723986805	0.000197238621967584	0.00353057133321975	Medtr4g094625	Putative aldolase-type TIM barrel
880	MtrunA17_Chr4g0052241	0	0	0	16.1514118891985	32.1423465395268	45.4981526221762	15.6319851751503	7.27521760777097	1.52931438966292	4.75717593252655	1.96320062007717e-06	8.12894808477067e-05	Medtr4g096830	hypothetical protein
881	MtrunA17_Chr4g0052651	466.940995179958	619.513431136885	948.496495552345	0	0	6.0664203496235	340.169557036469	-8.48237364093638	0.998335842596802	-8.49651317623999	1.95370761393184e-17	8.6621384193695e-15	Medtr4g094720	1-Cys peroxiredoxin
882	MtrunA17_Chr4g0052921	412.464545742296	398.172710109338	532.193170102324	1856.56229294787	3970.81604172924	2352.76002559565	1587.16146437112	2.60695060469165	0.362532041207246	7.19095227006805	6.43409737150076e-13	1.33398742553439e-10	Medtr4g094790	Putative protein kinase RLK-Pelle-LRR-XI-1 family
883	MtrunA17_Chr4g0053001	188.7219855519	301.937614010404	758.347138792741	22.952006368861	3.29665092713096	10.1107005827058	214.227682705624	-5.10160419990459	0.824100691415637	-6.19051076287907	5.99695725511859e-10	6.96880286835736e-08	Medtr0154s0010	Putative Late embryogenesis abundant protein, LEA-14
884	MtrunA17_Chr4g0053031	71.0139430169519	197.281947002814	121.515565266493	275.424076426332	1002.18188184781	844.243498655937	418.610152036056	2.44588034486678	0.617563153529358	3.96053477427958	7.47821013964011e-05	0.00160592055152227	Medtr4g094815	Putative caffeoyl-CoA O-methyltransferase
885	MtrunA17_Chr4g0053071	174.130079452526	270.661207778251	330.792372114341	5.9505201697047	9.88995278139287	9.09963052443524	133.420627136775	-4.96037133094237	0.481000886530244	-10.3126033025107	6.18040777401553e-25	5.39736883755617e-22	Medtr4g094832	Putative anthocyanin 5-O-glucoside 6'''-O-malonyltransferase
886	MtrunA17_Chr4g0053081	175.102873192484	289.908226998037	452.307937380834	3.40029723983126	46.1531129798334	57.6309933214232	170.750573518741	-3.0991615037068	0.913076403385954	-3.3941973445094	0.000688300734224729	0.00935666927340682	Medtr4g094835	Putative shikimate O-hydroxycinnamoyltransferase
887	MtrunA17_Chr4g0053431	7328.05524310546	9787.10927326155	10956.6534681954	15145.7739805184	32444.8142620911	24403.1869264188	16677.5988589318	1.35877230044614	0.356302815228338	3.81353231681699	0.000136994602323211	0.00265504199351218	Medtr4g094982	Myeloblastosis (MYB) transcription factor 101
888	MtrunA17_Chr4g0053561	17.5102873192484	42.1028545432834	24.7531707024337	0	2.47248819534822	0	14.4731334600523	-5.02601762127546	1.32813835936825	-3.78425755556535	0.000154168108739518	0.00291342342673059	Medtr4g095032	Putative protein kinase RLK-Pelle-CrRLK1L-1 family
889	MtrunA17_Chr4g0053621	12629.7811258779	16901.2887523752	23489.6338524867	4680.50915062772	1059.8732730726	2181.88918574792	10157.162556698	-2.74255249709254	0.577469359655484	-4.74926063389533	2.04161685403291e-06	8.39334609363403e-05	Medtr4g095050	Putative oxidoreductase
890	MtrunA17_Chr4g0053731	15181.4191057884	21138.0388581308	18263.3394019047	33235.3552964207	44806.4310761004	37314.5515705341	28323.1892181465	1.07961143451119	0.219209499833996	4.92502120267947	8.43512075040406e-07	3.92716873838279e-05	Medtr4g095280	hypothetical protein
891	MtrunA17_Chr4g0053761	170.238904492693	211.717211417654	140.643015354737	0	0	12.132840699247	89.1219953273885	-5.45440055649898	1.45539478197332	-3.7477120462831	0.000178454955566581	0.00325293697942649	Medtr4g095330	Putative Late embryogenesis abundant protein, LEA-18
892	MtrunA17_Chr4g0053961	2239.37118938388	2801.6442351802	2419.05986410147	6105.23369411702	12111.8955062791	8301.89624845975	5663.18345625358	1.82984851516673	0.314584758245599	5.81671065493311	6.001689579055e-09	5.1172394076564e-07	Medtr4g095700	Putative transcription regulator GNAT family
893	MtrunA17_Chr4g0054001	308.375615566764	146.758521550874	207.026518602173	524.495849243971	632.956978009144	513.623589601456	388.872845429064	1.3335587680985	0.347188381288792	3.84102360553719	0.000122522330353702	0.00242511747147207	Medtr4g095780	Putative formin, FH2 domain-containing protein
894	MtrunA17_Chr4g0054421	1287.97891170472	2143.63676560375	1761.97569636414	1037.09065814853	735.977319481986	729.992582071361	1282.77532222908	-1.0526278585865	0.295387994713973	-3.56354312776241	0.000365882548171413	0.00573375158007175	Medtr4g097600	Putative transcription factor Homobox-WOX family
895	MtrunA17_Chr4g0054681	80.7418804165344	85.4086477878035	30.3788913166232	0	0	0	32.7549032534935	-8.6423095665869	1.4372594779103	-6.01304753902361	1.820676154437e-09	1.77263736806486e-07	Medtr4g098480	Putative Late embryogenesis abundant protein, LEA-25/LEA-D113
896	MtrunA17_Chr4g0054941	332.69545906572	131.120318434797	240.78084228731	1137.39942672356	1135.69624439662	839.188148364584	636.146739878763	2.14156233058528	0.403851723677459	5.30284311054635	1.14012902429146e-07	6.88505676309499e-06	Medtr4g098850	Putative inositol-polyphosphate 5-phosphatase
897	MtrunA17_Chr4g0055051	251.953578649186	129.91737973356	151.894456583116	46.7540870476798	5.76913912247918	34.3763819811998	103.444170519537	-2.62125379547022	0.769999361818404	-3.40422852985223	0.000663512164301882	0.0091142788670238	Medtr4g098920	Putative dynamin central domain, dynamin, GTPase domain, GTPase effector domain, Dynamin superfamily
898	MtrunA17_Chr4g0055371	11347.6389766129	8503.57367904202	7361.81799572835	4558.0984499938	4623.55292530117	3070.61976696776	6577.550298941	-1.1511995053296	0.284307832376936	-4.04913046434589	5.1408282028886e-05	0.00118712762803723	Medtr4g099180	Putative 1-phosphatidylinositol-4-phosphate 5-kinase
899	MtrunA17_Chr4g0055951	27.2382247188309	24.0587740247334	6.75086473702737	85.8575053057392	164.832546356548	148.627298565776	76.2275356181091	2.77843676010255	0.624999241323048	4.44550421248662	8.76859625635282e-06	0.000281405540659056	Medtr4g100650	Putative transcription factor AP2-EREBP family
900	MtrunA17_Chr4g0056081	183.858016852108	122.69974752614	263.283724744067	0	0	0	94.973581520386	-10.1782144966361	1.29712215734498	-7.84676635041794	4.26901530603965e-15	1.33726904461692e-12	Medtr4g100840	Putative EamA domain-containing protein
901	MtrunA17_Chr4g0056401	31.1293996786639	50.5234254519401	130.516718249196	204.017834389875	3963.39857714319	1677.3652266709	1009.49186359729	4.78449489311819	0.977301264013972	4.89561926223988	9.79966376706449e-07	4.41275797035987e-05	Medtr4g101310	non-specific Lipid Transfer Protein
902	MtrunA17_Chr4g0056561	11818.4711467527	36613.8452495405	21747.9107503337	8680.10877897924	5154.31372456925	5528.53107862355	14923.8634547998	-1.85774057414453	0.478709164677062	-3.88072907565445	0.00010414380138583	0.00210471263123298	Medtr4g101730	Legumain
903	MtrunA17_Chr4g0056741	3670.35078086246	4434.03205275836	3214.53675894787	8204.06716540286	10667.9624001958	10318.9810147096	6751.65502881282	1.36684572432313	0.213827467742736	6.39228317461828	1.63426878177258e-10	2.2008407486871e-08	Medtr4g101950	Putative [Protein-PII] uridylyltransferase
904	MtrunA17_Chr4g0057231	218.878591490605	333.214020242558	617.704123438004	152.163301482449	63.460530347271	88.9741651278113	245.732455354783	-1.94074420589834	0.550903652288073	-3.52283779175874	0.000426952581162863	0.00646236682590996	Medtr4g102660	Putative transcription factor AP2-EREBP family
905	MtrunA17_Chr4g0057371	2.91838121987474	4.81175480494668	0	147.062855622702	296.698583441786	143.571948274423	99.1772538939554	6.25948129949677	0.806387724664537	7.76237175745794	8.33556425498396e-15	2.50231902358732e-12	Medtr4g102900	Putative glucuronoxylan 4-O-methyltransferase
906	MtrunA17_Chr4g0057671	20.4286685391232	38.4940384395734	19.1274500882442	0	0	0	13.0083595111568	-7.307977161874	1.52062016170696	-4.80591889145444	1.54042344041525e-06	6.55738007818718e-05	Medtr4g103670	Putative F-box domain, FBD domain, leucine-rich repeat domain, L domain-containing protein
907	MtrunA17_Chr4g0057791	3749.14707379908	4089.99158420468	4499.45134722874	11111.3213054586	12069.8632069582	10834.6267444276	7725.73354367948	1.46317182856845	0.135198414425508	10.8224037595842	2.6961187896244e-27	2.9884402845456e-24	Medtr4g103810	Putative protein-serine/threonine kinase CMGC-CDK-PITSLRE family
908	MtrunA17_Chr4g0058181	107.007311395407	80.5968929828569	112.514412283789	258.422590227175	341.203370958054	359.940940744327	209.947586431935	1.67423572628784	0.276479599589262	6.05554886789146	1.39939682444562e-09	1.45076998581116e-07	NA	NA
909	MtrunA17_Chr4g0058231	83.6602616364091	262.240636869594	87.7612415813558	8.50074309957814	27.1973701488304	33.3653119229292	83.7875942097828	-2.65280523642493	0.753204869146176	-3.52202348271078	0.000428266205682094	0.00647544794415125	Medtr4g104610	Putative cytochrome P450
910	MtrunA17_Chr4g0058301	266.545484748559	402.984464914284	303.788913166232	141.962409762955	139.283501671283	117.284126759388	228.641483503783	-1.28549009440258	0.267012354932074	-4.81434686694405	1.47682098019532e-06	6.30525982640724e-05	Medtr4g104690	Putative hydrolase
911	MtrunA17_Chr4g0058681	10.7007311395407	255.023004662174	128.26643000352	3.40029723983126	2.47248819534822	14.1549808157882	69.0029886760337	-4.31045089411145	1.1877103752259	-3.6292104405433	0.000284289419970726	0.00472215377183652	Medtr4g105200	Putative oleosin
912	MtrunA17_Chr4g0058951	94.3609927759498	191.26725349663	156.395033074467	23.8020806788188	55.2189030294436	33.3653119229292	92.4015958297065	-1.97222759682138	0.506624813055799	-3.89287604159285	9.90627763990425e-05	0.0020189231744003	Medtr4g105600	hypothetical protein
913	MtrunA17_Chr4g0059021	774.343817006764	1252.25918798737	968.749089763428	494.743248395448	441.751224235548	424.649424473645	726.082665310368	-1.13711512381799	0.252557989436437	-4.50239220844041	6.71928358092121e-06	0.000225691181257073	Medtr4g105690	Putative phosphotransferase with an alcohol group as acceptor
914	MtrunA17_Chr4g0059141	852.167316203423	2241.07480040392	1477.31423328616	507.494363044815	271.973701488304	292.199246840198	940.370610211135	-2.09210608949549	0.467656810443583	-4.47359269185257	7.69161926924487e-06	0.000253041981415945	Medtr4g106940	hypothetical protein
915	MtrunA17_Chr4g0059241	1167.35248794989	540.119476855265	1219.65622915628	1868.46333328728	2929.07434875586	3020.06626405423	1790.7886900098	1.41694399602901	0.4093700097865	3.46127943463174	0.000537614460843662	0.00772743698107407	Medtr4g106640	Putative ribonuclease III
916	MtrunA17_Chr4g0059421	21166.0461940115	18042.8775798488	18141.8238366382	52938.3776526229	97271.8064186578	59678.4101894211	44539.8903118667	1.87173557208993	0.299194095978349	6.25592415508551	3.95168771073204e-10	4.86682427929857e-08	Medtr4g106860	Putative gibberellin regulated protein
917	MtrunA17_Chr4g0060191	3606.14639402522	277.878839985671	4652.4709479347	386.783811030805	421.14715594098	224.457552936069	1594.81411697557	-3.04752768023031	0.869051298300055	-3.50672933369015	0.00045365033427563	0.00675711498053456	Medtr4g107850	Putative C2 domain, phosphoribosyltransferase
918	MtrunA17_Chr4g0060511	319.076346706305	287.502349595564	394.925587116101	606.953057309879	1279.92472245859	1039.38001990216	654.6270138481	1.54681365992665	0.357492909118111	4.32683731753571	1.5126559681862e-05	0.000440335680274324	Medtr4g108250	Putative soyasapogenol B glucuronide galactosyltransferase
919	MtrunA17_Chr4g0060591	3315.2810657777	3041.0290367263	1904.86899996456	1535.23420378381	1246.95821318729	1281.02576382883	2054.06621387808	-1.0237531191476	0.283204327871897	-3.61489221171322	0.000300472609367529	0.00493408554379647	Medtr4g108360	Putative transcription factor bHLH family
920	MtrunA17_Chr4g0060811	0	0	0	62.0554246269204	195.326567432509	287.143896548845	90.7543147680459	9.81378790085007	1.44233594216088	6.80409300911358	1.01687829590426e-11	1.71376699471725e-09	Medtr4g108690	Putative triacylglycerol lipase
921	MtrunA17_Chr4g0061241	246.116816209436	546.134170361448	408.427316590156	834.772972378573	1219.76084303845	918.051612909689	695.54395524796	1.30897852659879	0.37514165674819	3.48929131983182	0.000484303032373356	0.00711735764882769	Medtr4g109260	Putative F-box domain, galactose oxidase/kelch, beta-propeller, F-box associated interaction
922	MtrunA17_Chr4g0061241	246.116816209436	546.134170361448	408.427316590156	834.772972378573	1219.76084303845	918.051612909689	695.54395524796	1.30897852659879	0.37514165674819	3.48929131983182	0.000484303032373356	0.00711735764882769	Medtr4g109270	Putative F-box domain, galactose oxidase/kelch, beta-propeller, F-box associated interaction
923	MtrunA17_Chr4g0061761	1444.59870383799	643.572205161618	618.829267560842	2133.68651799411	3322.19997181622	3607.49796790944	1961.73077238004	1.74290200011156	0.446173011254472	3.90633668139445	9.37059262259516e-05	0.00192325247538562	Medtr4g109980	Putative transcription factor C2C2-Dof family
924	MtrunA17_Chr4g0061951	4468.04164762822	2952.01157283479	2855.61578376258	1728.20107214424	978.281162626112	1793.63828337201	2462.63158706132	-1.19143343389341	0.350300889581611	-3.40117159084699	0.000670976961660538	0.00919490492538994	Medtr4g112810	Putative agmatine deiminase
925	MtrunA17_Chr4g0062471	2945.61944459357	3281.61677697363	3495.82278965734	1832.76021226905	960.973745258674	1012.08112832885	2254.81234951352	-1.35304640394845	0.326800358565675	-4.14028433104224	3.46875600184175e-05	0.000862520096782376	Medtr4g111840	hypothetical protein
926	MtrunA17_Chr4g0063241	512.662300957996	785.518971907545	556.946340804758	43.3537898078485	84.0645986418394	153.682648857129	356.038108496186	-2.72490804280801	0.518310288195138	-5.25729105686227	1.46192843071978e-07	8.58071597656076e-06	NA	NA
927	MtrunA17_Chr4g0063791	1450.43546627774	1265.49151370098	1306.2923266148	469.241019096713	745.043109531597	786.612505334513	1003.85265675939	-1.00781837284113	0.268278820160212	-3.7566080402444	0.000172231933723235	0.00315747588929383	Medtr4g114600	hypothetical protein
928	MtrunA17_Chr4g0063801	2203.37782100543	2200.17488456187	2361.67751383674	901.928842865241	640.374442595189	1287.09218417845	1599.10428150715	-1.25813355169745	0.309302611098572	-4.06764607394956	4.74904385550107e-05	0.00111542538607731	NA	NA
929	MtrunA17_Chr4g0064231	85.6058491163256	168.411418173134	133.892150617709	402.085148610046	711.252437528504	506.546099193562	334.632183873214	2.06473603129061	0.38959720258836	5.29966852321619	1.16013111314057e-07	6.97992036526055e-06	Medtr4g115170	Calmodulin-like 23
930	MtrunA17_Chr4g0064471	1077.85546387374	2638.04457181202	1022.75600765965	282.224670905994	248.072982266605	434.760125056351	950.618970262391	-2.29614669257672	0.490651479088275	-4.67979164527008	2.87166598763396e-06	0.00011123459959358	Medtr4g115540	Putative xylogalacturonan beta-1,3-xylosyltransferase
931	MtrunA17_Chr4g0064591	15.5646998393319	10.82644831113	28.1286030709474	148.763004242617	408.784714964239	455.992596280033	178.01001111805	4.21545316537525	0.618495794416458	6.81565372542665	9.38360718031385e-12	1.6001548836063e-09	Medtr4g115720	hypothetical protein
932	MtrunA17_Chr4g0065461	410.51895826238	649.586898667802	730.218535721794	300.926305725066	264.556236902259	290.177106723657	440.997340333826	-1.06452200261956	0.293667097336251	-3.62492772351909	0.000289042276348927	0.00478192783588381	Medtr4g116920	Putative glycoside hydrolase superfamily
933	MtrunA17_Chr4g0065621	1334.67301122271	1378.56775161722	1853.11237031401	2487.31743093656	3963.39857714319	3457.85959928539	2412.48812341985	1.11769572807571	0.274179522949661	4.07651058711964	4.57165749419804e-05	0.00108258502321523	Medtr4g117140	Putative heavy metal-associated domain, HMA
934	MtrunA17_Chr4g0065651	3989.42712756877	4769.6519504034	5208.29214461662	7292.78750512809	12336.8919320558	10209.7854484163	7301.13935136484	1.09521016307404	0.269225248608764	4.06800687800865	4.74169820891379e-05	0.00111460848843953	Medtr4g117220	Putative heavy metal-associated domain, HMA
935	MtrunA17_Chr4g0065761	9.72793739958246	3.60881610371001	0	68.8560191065829	215.106472995295	89.9852351860819	64.5474134652087	4.78589270853906	1.03116818401784	4.64123387699117	3.4633485707648e-06	0.000129287878835325	NA	NA
936	MtrunA17_Chr4g0066041	26.2654309788726	91.4233412939869	50.6314855277053	5.9505201697047	1.64832546356548	3.03321017481175	29.8253856014411	-3.98033891747404	0.856500078196855	-4.64721372338184	3.36448534087249e-06	0.00012658107446293	Medtr4g117780	Putative F-box domain, galactose oxidase/kelch, beta-propeller, F-box associated interaction
937	MtrunA17_Chr4g0066311	39.8845433382881	36.0881610371001	34.8794678079747	85.8575053057392	70.8779949333156	90.9963052443524	59.763996277795	1.15602068593064	0.316396012046546	3.65371446515126	0.000258473699972267	0.00438431639758726	NA	NA
938	MtrunA17_Chr4g0066501	2748.14231538204	95.0321573976969	5809.11910621205	150.463152862533	10.7141155131756	58.6420633796938	1478.68548512453	-5.29862723863233	1.24284208154565	-4.26331495956651	2.01416301657464e-05	0.000557600038181216	NA	NA
939	MtrunA17_Chr4g0066691	447.485120380793	643.572205161618	520.941728873945	1060.04266451739	1161.24528908188	1070.72319170855	817.335033287363	1.03139697164316	0.203951537625089	5.05706886867952	4.25749520157497e-07	2.17162396839273e-05	Medtr4g118780	Putative protein-serine/threonine kinase CMGC-CDK-CRK7-CDK9 family
940	MtrunA17_Chr4g0067461	1177.08042534948	2287.98940975215	1317.54376784317	278.824373666163	348.620835544099	445.881895697327	975.990117975398	-2.15602577267334	0.369133556353757	-5.84077425517806	5.1958771897621e-09	4.52386660821009e-07	Medtr4g120030	Putative UDP-glucuronate decarboxylase
941	MtrunA17_Chr4g0067711	103.116136435574	126.30856362985	164.271041934333	62.9054989368782	32.1423465395268	49.5424328552586	89.7143367219034	-1.4452098327921	0.412754122943997	-3.50138194255708	0.000462851987899253	0.00685804385664442	Medtr4g120410	Putative protein-serine/threonine phosphatase
942	MtrunA17_Chr4g0067891	652.744599511983	953.930390080679	1117.26811397803	2220.39409760981	2642.26571809546	1705.67518830247	1548.71301792974	1.27032260095265	0.308591043892233	4.11652452686306	3.84628415426457e-05	0.000939373415608057	Medtr4g120830	Putative pectinesterase
943	MtrunA17_Chr4g0068151	3890.20216609302	5209.92751505602	4683.97498337416	11684.2713903702	11645.4194000901	11404.8702572922	8086.44428537927	1.33355230902465	0.164595278431888	8.10200828194772	5.40592626497205e-16	1.94741736287787e-13	Medtr4g121600	Putative acid--thiol ligase
944	MtrunA17_Chr4g0068531	1.94558747991649	0	0	76.5066878962033	35.4389974666578	25.2767514567646	23.1946707165904	6.01811868658377	1.35874915212732	4.42916095083593	9.46004059869659e-06	0.000298935208348505	NA	NA
945	MtrunA17_Chr4g0068911	399.818227122839	745.821994766735	865.235830462341	2019.77656045977	3154.89493726433	1771.39474209006	1492.82371536101	1.78887527328225	0.407118388009455	4.3939928187196	1.11287493454145e-05	0.000340828296902765	NA	NA
946	MtrunA17_Chr4g0068921	1583.70820865202	2375.80393494242	2392.05640515336	6085.68198498799	10147.0915537091	6469.83730287346	4842.36323171973	1.83785132706546	0.317566188760388	5.78730164643618	7.15260692688036e-09	5.85599372232287e-07	Medtr4g123040	Myeloblastosis (MYB) transcription factor 93
947	MtrunA17_Chr4g0069021	177.048460672401	76.9880768791469	104.638403423924	309.427048824644	346.972510080533	343.763819811998	226.473053282108	1.4757175004921	0.383495373602057	3.84807119478686	0.000119051458916285	0.00236453755651855	NA	NA
948	MtrunA17_Chr4g0070391	1894.0294116987	2437.15380870549	2735.22536261892	3982.59814215236	7484.22176731906	7425.29850793916	4326.42116673895	1.41879496960336	0.335806129094413	4.22504191162174	2.38896312631385e-05	0.000641635865211919	Medtr4g125180	Putative cucumisin
949	MtrunA17_Chr4g0070891	3626.57506256434	5122.11298986574	4831.36886346592	1743.50240972348	1037.62087931447	1166.77484724425	2921.3258420297	-1.78218938333271	0.295135153344145	-6.0385533988036	1.55501969386348e-09	1.56692701249831e-07	NA	NA
950	MtrunA17_Chr4g0071411	786.017341886262	1566.22618901014	3125.65037324367	554.248450092495	244.776331339474	447.904035813868	1120.80378689765	-2.1352666864807	0.586139881351069	-3.64293021924878	0.000269551930610025	0.0045216630315776	Medtr4g126900	Putative transcription factor Homobox-WOX family
951	MtrunA17_Chr4g0071771	419.274101922004	323.590510632664	561.44691729611	816.921411869459	1288.9905125082	1299.2250248777	784.908079851023	1.38412268205547	0.333371790102296	4.15188904145354	3.29742135612305e-05	0.000829942236350308	Medtr4g127370	Putative intramolecular oxidoreductase
952	MtrunA17_Chr4g0071991	144.946267253779	300.734675309167	141.768159477575	57.8050530771313	23.0765564899167	13.1439107575176	113.579103727514	-2.63892447130614	0.681531252748767	-3.87205203086839	0.000107922905882724	0.00216740782204476	Medtr4g127580	Putative hydrolase
953	MtrunA17_Chr4g0072181	55881.1635981615	48715.4085839814	79085.2552501528	36812.4679927231	20213.4151597035	21788.5597557311	43749.3783900756	-1.22067161545585	0.350004434243715	-3.48758900181782	0.00048739667350541	0.00715187613734848	Medtr4g127790	Putative lysine--tRNA ligase
954	MtrunA17_Chr4g0072261	9.72793739958246	10.82644831113	6.75086473702737	77.3567622061611	511.805056437081	229.512903227422	140.996662053067	4.90663664163501	0.786543489983412	6.23822675302861	4.42558838120357e-10	5.27029056024403e-08	NA	NA
955	MtrunA17_Chr4g0072321	778.234991966597	969.568593196756	612.078402823815	74.8065392762876	21.4282310263512	62.6863436127761	419.800516983764	-3.89435391614707	0.510290288678806	-7.63164418870277	2.31778410338031e-14	6.61348713617001e-12	Medtr4g127960	hypothetical protein
956	MtrunA17_Chr4g0072541	1304.51640528401	3033.81140451888	2981.63192552042	1042.19110400828	571.144773125439	495.424328552586	1571.4533235016	-1.79515065896456	0.474786340692196	-3.78096525765124	0.000156221476356155	0.00293490660176534	Medtr4g128470	hypothetical protein
957	MtrunA17_Chr4g0072561	2780.24450880067	9560.95679742905	4852.74660179984	1557.33613584272	1826.34461363055	1954.39842263704	3755.33784668998	-1.68746525367929	0.481123088967242	-3.5073462329599	0.000452599843382518	0.00675711498053456	Medtr4g128337	Putative acid--thiol ligase
958	MtrunA17_Chr4g0072681	4105.1895826238	4412.3791561361	3792.86083808654	1687.39750526626	651.088558108364	1610.63460282504	2709.92504050769	-1.64041926121413	0.409088510173975	-4.00993726398353	6.07348826047048e-05	0.00135578511369867	Medtr4g128590	Putative xyloglucan:xyloglucosyl transferase
959	MtrunA17_Chr4g0072791	58.3676243974947	93.8292186964602	103.513259301086	259.272664537133	993.940254529984	538.900341058221	341.303893753397	2.81052576199462	0.568341767345731	4.94513323404037	7.60918043164604e-07	3.57730784436553e-05	Medtr4g128770	CAP-derived peptide
960	MtrunA17_Chr4g0072891	195.531541731607	360.881610371001	183.398492022577	14.4512632692828	23.9007192216995	9.09963052443524	131.210542856767	-3.95132072598819	0.531862933853146	-7.42920868232416	1.09249272462256e-13	2.64576032192415e-11	Medtr4g128990	Putative protein kinase RLK-Pelle-RLCK-VI family
961	MtrunA17_Chr4g0073001	53.5036556977035	249.008311155991	211.527095093524	1266.61072183714	4828.76944551507	2840.09579368207	1574.91917049692	4.12070959888286	0.700319192053603	5.88404494070678	4.00359051792469e-09	3.5832135135426e-07	Medtr4g129200	Putative transcription factor WD40-like family
962	MtrunA17_Chr4g0073191	7.78234991966597	61.3498737630702	48.3811972820295	217.6190233492	333.78590637201	1243.61617167282	318.755753726465	3.93617953470653	0.914245651027815	4.30538502456248	1.66695551655739e-05	0.000476114876428816	Medtr4g129510	Putative pleckstrin-like, plant
963	MtrunA17_Chr4g0073231	843.412172543799	8017.5864437424	3194.28416473678	367.232101901776	104.668666936408	331.630979112751	2143.13575482899	-3.9073086538945	0.82603942367673	-4.73017212241873	2.24329559683703e-06	9.00411362190061e-05	Medtr4g129630	ECERIFERUM 3 (suberin biosynthesis)
964	MtrunA17_Chr4g0073241	4050.71313318614	4259.60594107905	3446.31644825247	1404.32276005031	1427.4498514477	1156.66414666155	2624.1787134462	-1.55920610663724	0.176328118790698	-8.8426401718039	9.3482909830526e-19	4.49013996400988e-16	Medtr4g129650	Putative EamA domain-containing protein
965	MtrunA17_Chr4g0073651	482.50569501929	510.046009324348	533.318314225162	228.669989378652	214.282310263512	252.767514567646	370.264972129768	-1.13436095096941	0.160500896161194	-7.06763001391685	1.57602066280478e-12	3.00790327691198e-10	Medtr4g130400	Putative Zein-binding domain-containing protein
966	MtrunA17_Chr4g0074121	818.119535304885	934.683370860892	812.35405668896	1301.46376854541	2063.70348038398	2144.47959359191	1345.80063422934	1.10294121705438	0.266237335689641	4.14269927317823	3.43241901330961e-05	0.000856130283243807	Medtr4g131063
967	MtrunA17_Chr4g0074131	37.9389558583716	57.7410576593601	48.3811972820295	158.963895962111	330.489255444879	292.199246840198	154.285601507825	2.44316248375348	0.42032184754878	5.8125993164558	6.15101678779678e-09	5.22909005331904e-07	NA	NA
968	MtrunA17_Chr4g0074321	107.980105135365	97.4380348001702	93.3869621955453	164.064341821858	353.565811934795	282.088546257493	183.087300357538	1.41962097019573	0.38039707840502	3.73194498797969	0.000190007002153476	0.00342024471896379	NA	NA
969	MtrunA17_Chr4g0074541	412.464545742296	759.054320480339	457.933657995023	149.613078552575	55.2189030294436	55.6088532048821	314.98222650076	-2.64381111547729	0.53773150085353	-4.91660077804783	8.80598746438895e-07	4.05801652268959e-05	NA	NA
970	MtrunA17_Chr4g0074691	120.626423754822	122.69974752614	130.516718249196	222.719469208947	343.675859153402	284.110686374034	204.05815071109	1.18634562615363	0.265420313313857	4.46968663152313	7.83342810546569e-06	0.000255664286037843	Medtr4g131930	hypothetical protein
971	MtrunA17_Chr4g0075091	289.892534507557	425.840300237781	257.658004129878	65.4557218667517	34.6148347348751	44.4870825639056	186.324746340125	-2.75039485374209	0.39297388282078	-6.99892530770662	2.57933314864416e-12	4.79572916198555e-10	Medtr4g132350	hypothetical protein
972	MtrunA17_Chr4g0075151	662.472536911565	973.177409300466	2641.83840042338	359.581433112155	188.733265578247	310.398507889069	856.03359220248	-2.31658447973419	0.594597317837712	-3.89605605379887	9.77717700466038e-05	0.0019941151033072	Medtr4g132380	Putative petal formation-expressed
973	MtrunA17_Chr4g0075161	773.371023266805	701.313262820978	581.699511507192	226.969840758736	126.921060694542	107.173426176682	419.574687537489	-2.15584309528104	0.371297579892803	-5.80624063292698	6.38911203666392e-09	5.35255290071562e-07	Medtr4g132390	Putative petal formation-expressed
974	MtrunA17_Chr4g0075391	0	0	0	24.6521549887766	50.2739266387471	42.4649424473645	19.565170679148	7.60043543109644	1.42270588422061	5.34223940126609	9.18052978231087e-08	5.72670319905664e-06	Medtr4g132740	Putative transcription factor OFP family
975	MtrunA17_Chr4g0076121	223.742560190396	139.540889343454	173.272194917036	340.879798293083	1246.95821318729	1517.61615746414	607.0016355659	2.53227793305723	0.58604956905268	4.32092789889861	1.55374441214483e-05	0.000450866608317722	Medtr4g133720	hypothetical protein
976	MtrunA17_Chr4g0076311	0	0	0	5.9505201697047	40.3839738573542	48.531362796988	15.8109761373412	7.29233708789822	1.79871615696395	4.05419001751057	5.03083117201125e-05	0.00116452629354371	Medtr4g133932	hypothetical protein
977	MtrunA17_Chr4g0076381	1310.35316772376	713.342649833345	1782.22829057523	147.062855622702	34.6148347348751	162.782279381564	691.730679645245	-3.46705296350403	0.647849666381752	-5.35163193471653	8.71645516860965e-08	5.46085916313394e-06	Medtr4g133952	nuclear factor Y subunit B3
978	MtrunA17_Chr4g0076511	130.354361154405	334.416958943794	457.933657995023	945.282632673089	978.281162626112	1020.16968879502	644.406410364574	1.67456737079886	0.481508377548907	3.47775334527544	0.000505634972778741	0.00735211618592862	Medtr4g134190	Putative C2 domain, GRAM domain-containing protein
979	MtrunA17_Chr4g1018354	11.6735248794989	13.2323257136034	14.6268735968926	54.4047558373001	60.9880421519227	42.4649424473645	32.898410771097	2.00398070479672	0.45388514300869	4.41517140550766	1.00929985198747e-05	0.000314794506866092	NA	NA
980	MtrunA17_Chr4g1019382	77.8234991966597	72.1763220742002	106.8886916696	234.620509548357	351.093323739447	246.701094218022	181.550573407714	1.69692047756643	0.322148205770612	5.26751491136576	1.38282931989448e-07	8.19995024074876e-06	NA	NA
981	MtrunA17_Chr4g1019704	1203.34585632835	848.071784371852	1109.39210511816	1551.38561567301	2601.05758150633	2741.01092797155	1675.71064516154	1.12461337672798	0.312672865431877	3.59677318073195	0.000322189193193872	0.00519303051830932	NA	NA
982	MtrunA17_Chr5g0393481	368.688827444175	1587.8790856324	1102.64124038114	246.521549887766	206.040682945685	299.276737248093	635.174687256543	-2.02466862398801	0.557035468783248	-3.63472119362626	0.000278281414688678	0.00464646123401681	Medtr5g004800	Putative C2 domain-containing protein
983	MtrunA17_Chr5g0394151	166.34772953286	428.246177640254	632.330997034897	1458.72751588761	2085.13171141033	1389.21026006378	1026.66573192829	2.00804996760231	0.521214687068162	3.8526350416133	0.000116853493267527	0.00232729842603792	Medtr5g005710	hypothetical protein
984	MtrunA17_Chr5g0394371	5588.70003606012	6786.98015237729	3475.57019544626	10466.1149042006	12650.8979328651	12976.0731278447	8657.38939146566	1.18713739535279	0.308574152764852	3.84717055759835	0.000119489789634327	0.00236997677045539	Medtr5g006140	Putative spermidine synthase
985	MtrunA17_Chr5g0394381	241.252847509645	172.020234276844	221.653392199065	75.6566135862454	38.7356483937888	59.6531334379644	134.828644900592	-1.86906465778681	0.369286966428746	-5.06127978428789	4.16451559870049e-07	2.13553692240124e-05	Medtr5g006160	Putative protein kinase RLK-Pelle-SD-2b family
986	MtrunA17_Chr5g0394861	35457.3590277381	46195.2520048906	49617.7306730283	28457.9376744577	18083.7786607769	15861.6670741489	32278.9541858401	-1.07282711217885	0.310153100004698	-3.45902430819681	0.000542135974443007	0.00777304310819553	Medtr5g006780	12-OPDA reductase (TC94406)
987	MtrunA17_Chr5g0394901	805.473216685427	631.542818149252	571.573214401651	1181.60329084136	2090.07668780103	1688.48699731187	1161.4593708651	1.30384134036852	0.303295292517772	4.29891716928682	1.71634597051896e-05	0.000486844237444744	Medtr5g006820	Putative inositol-polyphosphate 5-phosphatase
988	MtrunA17_Chr5g0395281	0	0	0	20.4017834389875	75.822971324012	67.741693904129	27.3277414445214	8.08230187404173	1.51976485881354	5.3181265688374	1.04841131416809e-07	6.41489716836735e-06	Medtr5g007370	Myeloblastosis (MYB) transcription factor 50
989	MtrunA17_Chr5g0396101	1660.55891410873	2213.40721027547	2023.00913286254	12987.4353075355	15057.4531096707	2581.2618587648	6087.18758886961	2.37676917251768	0.626740438639584	3.79227033391487	0.000149276284222074	0.00284523362102906	NA	NA
990	MtrunA17_Chr5g0396301	175.102873192484	1700.95532354865	2353.80150497688	140.262261143039	77.4712967875775	49.5424328552586	749.522615417314	-3.98344094677782	0.870614232143885	-4.57543743222369	4.75225980904414e-06	0.000169289710057903	Medtr5g008790	Putative transcription factor AP2-EREBP family
991	MtrunA17_Chr5g0396551	17.5102873192484	10.82644831113	30.3788913166232	85.0074309957814	167.305034551896	67.741693904129	63.1282977331347	2.44635925543503	0.626932684408779	3.90210833838092	9.53584571846517e-05	0.00194903218269821	Medtr5g009140	Putative alpha/Beta hydrolase
992	MtrunA17_Chr5g0396641	219.851385230564	258.631820765884	182.273347899739	537.246963893338	800.26201256104	691.571919857079	448.306241701274	1.61921122965889	0.267734562265382	6.04782294806566	1.46816168054579e-09	1.50795602299075e-07	Medtr5g009260	hypothetical protein
993	MtrunA17_Chr5g0396941	781.153373186471	665.225101783878	843.858092128421	1168.85217619199	1930.18911783518	2083.81539009567	1245.51554187027	1.17798587603419	0.297369502089706	3.96135403178916	7.45259362065828e-05	0.00160280817577426	Medtr5g009660	Putative protein kinase RLK-Pelle-LRR-III family
994	MtrunA17_Chr5g0396951	32.1021934186221	113.076237916247	97.8875386868969	15.3013375792407	4.1208136589137	14.1549808157882	46.1071836792847	-2.85937752363965	0.779235854950634	-3.66946349487575	0.000243060042345235	0.00416897447879757	Medtr5g009670	Putative glucose-6-phosphate 1-epimerase
995	MtrunA17_Chr5g0397181	101.170548955658	478.769603092195	87.7612415813558	22.1019320589032	41.208136589137	24.265681398494	125.879523945957	-2.92841966943451	0.794035621582101	-3.68802052431816	0.000226005424226248	0.00393549868324849	Medtr5g009970	Endoglucanase
996	MtrunA17_Chr5g0397351	18.4830810592067	132.323257136034	136.142438863385	5.9505201697047	5.76913912247918	12.132840699247	51.8002128416761	-3.59589791980405	0.897318984514415	-4.00737974105159	6.13961055069468e-05	0.00136525799738017	Medtr5g010100	Putative transcription factor C2H2 family
997	MtrunA17_Chr5g0397601	3237.45756658104	6737.65966562659	1863.23866741955	640.956029708192	368.400741106885	656.184467817608	2250.64952304331	-2.82951242142238	0.537555642651267	-5.26366425523319	1.41212228938723e-07	8.33933447906777e-06	Medtr5g010390	Putative C2 domain, phosphoribosyltransferase
998	MtrunA17_Chr5g0397991	594.376975114488	1806.81392925748	1471.68851267197	408.885743089709	234.886378558081	238.612533751858	792.54401207393	-2.13346634947323	0.501886478796489	-4.2508942551894	2.12918682601999e-05	0.000581087109592585	Medtr5g010830	multidrug and toxic compound extrusion family
999	MtrunA17_Chr5g0398161	643.989455852359	587.034086203495	837.107227391394	1392.4217197109	2293.64488255136	2180.87811568965	1322.51258123319	1.50421089691274	0.295665634263474	5.08754052752814	3.62736886963131e-07	1.90067533552554e-05	Medtr5g011050	Putative phospholipase D
1000	MtrunA17_Chr5g0398871	1290.89729292459	2936.37336971871	4115.77720134102	6583.82553062327	13986.8657210849	10055.0917295009	6494.80514086557	1.8761832486854	0.511081168860193	3.67100837009832	0.000241595427342158	0.00414930787876856	Medtr5g012000	Putative pectinesterase
1001	MtrunA17_Chr5g0399301	470.832170139791	893.783455018846	960.873080903562	136.861963903208	117.031107913149	131.439107575176	451.803480908955	-2.59309282291309	0.353829974742628	-7.32864089538847	2.32498448193217e-13	5.23466623318776e-11	Medtr5g012680	Putative envelysin
1002	MtrunA17_Chr5g0400241	6128.60056173695	4573.57294210182	4533.20567091388	1553.08576429293	1606.29316424456	2624.73787127043	3503.24932909343	-1.39754335510373	0.305180896370128	-4.57939330975936	4.66326581074289e-06	0.00016673778833722	Medtr5g014040	type-B response regulator
1003	MtrunA17_Chr5g0400421	66.1499743171607	129.91737973356	75.384656230139	510.044585974688	349.444998275882	284.110686374034	235.842046817577	2.07828119273807	0.417233869177008	4.98109416869122	6.32257617010816e-07	3.03683871077245e-05	Medtr5g014250	Ent-kaurenoic acidoxidase
1004	MtrunA17_Chr5g0400531	13.6191123594154	37.2910997383368	7.87600885986526	0	0	0	9.79770349293624	-6.89883446935102	1.80161955113622	-3.82924045478978	0.000128539367634109	0.00252341691815217	Medtr5g014360	Putative PPC domain, AT hook, DNA-binding protein
1005	MtrunA17_Chr5g0400541	11.6735248794989	14.43526441484	11.2514412283789	0	0	0	6.22670508711966	-6.24616549059897	1.67294503528719	-3.73363461371982	0.000188736245307066	0.00340801369267188	NA	NA
1006	MtrunA17_Chr5g0400871	19.4558747991649	26.4646514272067	65.2583591245979	464.990647546924	347.796672812316	494.413258494315	236.396577367421	3.55852121032353	0.524526794908766	6.78425057568792	1.166906452456e-11	1.93270557777756e-09	Medtr5g015070	Putative transcription factor AP2-EREBP family
1007	MtrunA17_Chr5g0400961	165.374935792902	161.193785965714	240.78084228731	96.058397025233	82.416273178274	89.9852351860819	139.301578239252	-1.07944081679491	0.290498808188998	-3.71581840051001	0.000202547023296994	0.0036006896100518	Medtr5g015190	hypothetical protein
1008	MtrunA17_Chr5g0401011	543.791700636659	1248.65037188366	1871.11467627942	4534.29636931498	9181.9969947915	7627.51251959328	4167.89377208325	2.5426720186412	0.522918726188109	4.86246120343857	1.1593510718137e-06	5.14812612305068e-05	Medtr5g015260	Putative xyloglucan 6-xylosyltransferase
1009	MtrunA17_Chr5g0401301	1310.35316772376	904.609903329976	1181.40132897979	2415.06111459015	3122.7525907248	3127.23969023091	2010.23629926323	1.35074438702239	0.233321729376444	5.78919241954992	7.07256398462257e-09	5.80695787671903e-07	Medtr5g015720	beta-1,3-Glucanase 6
1010	MtrunA17_Chr5g0401691	1572.03468377252	2226.63953598908	3384.43352149639	660.507738837221	137.635176207718	144.583018332693	1354.30561243927	-2.92935852441424	0.703954901762027	-4.16128720331649	3.16458795375113e-05	0.000804235099110705	Medtr5g016440	Putative oxidoreductase
1011	MtrunA17_Chr5g0402171	545.737288116576	120.293870123667	250.907139392851	2075.88146491698	2953.79923070934	4573.06987355785	1753.28147780288	3.38753567788704	0.608955676542493	5.56286082612887	2.65387539742288e-08	1.86997640778313e-06	Medtr5g017260	Putative triacylglycerol lipase
1012	MtrunA17_Chr5g0402201	90.4698178161168	169.61435687437	136.142438863385	932.531518023722	2434.57670968621	1500.42796647354	877.293801289559	3.62048687658963	0.459234449963815	7.88374408077378	3.17714655919993e-15	1.01735762988425e-12	Medtr5g017290	Putative remorin
1013	MtrunA17_Chr5g0402571	797.690866765761	203.296640508997	281.286030709474	96.058397025233	14.0107664403066	7.07749040789408	233.236698642944	-3.45071908240445	1.02154833491266	-3.37793030879884	0.000730335872855467	0.00978237884085026	Medtr5g017850	peroxidase
1014	MtrunA17_Chr5g0402701	493.206426158831	552.148863867631	660.459600105844	1455.32721864778	2400.78603768312	1501.43903653182	1177.2278638325	1.65150164069562	0.295709100372651	5.58488608776128	2.33853443870354e-08	1.67647323355715e-06	Medtr5g018110	Putative powdery mildew resistance protein, RPW8
1015	MtrunA17_Chr5g0402851	4974.86718614647	10453.5373137467	8437.45577716137	2112.43466024517	2772.48342971714	4129.21011797706	5479.99808083231	-1.40472981936259	0.404378651763198	-3.47379816723161	0.000513146871148527	0.00743882277647354	Medtr5g018300	Putative 3-oxolaurate decarboxylase
1016	MtrunA17_Chr5g0402871	429.002039321586	1008.06263163633	426.429622555562	159.813970272069	161.535895429417	162.782279381564	391.271073099421	-1.94401524174437	0.434911479105239	-4.46991016595806	7.82524574580081e-06	0.000255664286037843	Medtr5g018320	Putative 3-oxolaurate decarboxylase
1017	MtrunA17_Chr5g0403251	905.670971901127	2926.74986010882	1558.32461013048	456.489904447346	117.031107913149	158.737999148481	1020.5007422749	-2.87969335601516	0.670610884725625	-4.29413452958396	1.75376113907976e-05	0.000494536617095299	Medtr5g018860	BEL-Like homeodomain protein
1018	MtrunA17_Chr5g0403771	411.491752002338	501.625438415691	348.794678079747	11.0509660294516	5.76913912247918	4.04428023308233	213.796042313798	-5.8988374057682	0.449846663078838	-13.112995804827	2.77419496556803e-39	8.8832805236339e-36	Medtr5g019780	Putative rmlC-like jelly roll protein
1019	MtrunA17_Chr5g0403931	38.9117495983298	120.293870123667	114.764700529465	360.431507422113	1470.30631350041	851.320989063831	492.671521706302	3.29314451876701	0.660401921252547	4.98657622394722	6.14586659007001e-07	2.96183493744528e-05	Medtr5g020020	DWARF4A (cytochrome P450, brassinoid biosynthesis)
1020	MtrunA17_Chr5g0403991	321.021934186221	345.243407254924	434.305631415427	138.562112523124	161.535895429417	141.549808157882	257.036464827833	-1.31600909086885	0.226869029601792	-5.80074368537104	6.60214522278481e-09	5.48320527883099e-07	Medtr5g020090	hypothetical protein
1021	MtrunA17_Chr5g0404191	2.91838121987474	9.62350960989336	11.2514412283789	34.8530467082704	309.061024418527	136.494457866529	84.0336435085789	4.34575191069727	0.943924886405359	4.60391708417256	4.14617592820179e-06	0.000151443148383837	Medtr5g020270	Putative major facilitator, sugar transporter, major facilitator superfamily
1022	MtrunA17_Chr5g0404281	144.946267253779	377.722752188314	190.149356759604	8.50074309957814	0	21.2324712236822	123.758598420826	-4.59380688591395	1.12749409035031	-4.07435118749638	4.61428070320571e-05	0.0010890987353455	Medtr5g020520	hypothetical protein
1023	MtrunA17_Chr5g0404681	33.0749871585803	36.0881610371001	28.1286030709474	139.412186833081	99.7236905457115	67.741693904129	67.3615537582583	1.65982299470883	0.436477957142735	3.8027647617633	0.000143090213014414	0.00274731302389235	NA	NA
1024	MtrunA17_Chr5g0405171	0	0	0	16.1514118891985	21.4282310263512	29.3210316898469	11.1501124342328	6.78770047501996	1.51141951243035	4.49094405570125	7.09081758770507e-06	0.000236516518588047	Medtr5g021610	Putative lactoylglutathione lyase
1025	MtrunA17_Chr5g0405911	14.5919060993737	12.0293870123667	14.6268735968926	32.3028237783969	76.6471340557948	75.8302543702937	37.6713964855197	2.15981423037672	0.576213150280239	3.74829041879086	0.000178044024439341	0.00324750046855529	NA	NA
1026	MtrunA17_Chr5g0406331	6650.01800635457	8949.86393720082	8784.00016699545	3473.40363048763	1462.88884891436	2954.34671026664	5379.08688336991	-1.6277469064064	0.382372990816626	-4.25696099227629	2.07224494429983e-05	0.000570391853388508	Medtr5g023240	Putative amino acid transporter, transmembrane domain-containing protein
1027	MtrunA17_Chr5g0406371	56.4220369175782	139.540889343454	84.3858092128421	8.50074309957814	5.76913912247918	4.04428023308233	49.7771496548356	-3.92281964626703	0.635982249871115	-6.16812756497843	6.91033869739014e-10	7.90274011587645e-08	Medtr5g023320	hypothetical protein
1028	MtrunA17_Chr5g0406401	100.197755215699	221.340721027547	132.767006494872	17.8515605091141	16.4832546356548	16.1771209323293	84.1362364692027	-3.16607895801054	0.472554787848971	-6.6999193308828	2.08534626446432e-11	3.32030906053023e-09	Medtr5g023350	hypothetical protein
1029	MtrunA17_Chr5g0406411	84.6330553763674	139.540889343454	52.8817737733811	0.850074309957814	14.0107664403066	2.02214011654117	48.9897832266679	-4.02219661278222	1.04012435855223	-3.86703434037522	0.00011016691964165	0.00220479198413382	Medtr5g023370	hypothetical protein
1030	MtrunA17_Chr5g0406421	222.769766450438	288.705288296801	203.651086233659	62.9054989368782	60.9880421519227	45.4981526221762	147.419639115313	-2.07289005439922	0.296963843847586	-6.98027755682983	2.94597462828291e-12	5.4076460390118e-10	Medtr5g023390	hypothetical protein
1031	MtrunA17_Chr5g0406441	656.635774471816	626.731063344305	285.786607200825	163.2142675119	138.4593389395	154.693718915399	337.586795063958	-1.78204900006418	0.397916380057068	-4.47845097457059	7.51866326963456e-06	0.000248771936587369	NA	NA
1032	MtrunA17_Chr5g0406471	556.438019256116	510.046009324348	348.794678079747	160.664044582027	117.855270644932	95.0405854774348	298.139767894101	-1.92028020644986	0.337372894413332	-5.69186273778482	1.25660857674186e-08	9.57787325242905e-07	Medtr5g023460	hypothetical protein
1033	MtrunA17_Chr5g0406481	41.8301308182046	55.3351802568868	40.5051884221642	11.9010403394094	6.59330185426192	18.1992610488705	29.0606837899662	-1.91994854872898	0.567846915920786	-3.3811023620965	0.000721956424607884	0.00970884843713234	Medtr5g023470	hypothetical protein
1034	MtrunA17_Chr5g0406511	272.382247188309	257.428882064647	209.276806847848	62.0554246269204	62.6363676154882	92.007375302623	159.297850607639	-1.77521177680859	0.294155625896007	-6.03494076103843	1.59021012815543e-09	1.58288971239279e-07	Medtr5g023530	hypothetical protein
1035	MtrunA17_Chr5g0406601	85.6058491163256	101.04685090388	76.5098003529769	28.9025265385657	19.7799055627857	25.2767514567646	56.1869473218831	-1.83184815033832	0.360112263165853	-5.08688078054884	3.6400048679274e-07	1.9038348509764e-05	Medtr5g023600	hypothetical protein
1036	MtrunA17_Chr5g0406671	2.91838121987474	9.62350960989336	10.1262971055411	28.9025265385657	118.679433376714	55.6088532048821	37.6431668425786	3.17797537401354	0.838127185497249	3.79175789665871	0.000149584702474425	0.00284746392581945	Medtr5g023720	Putative Ulp1 protease family catalytic domain-containing protein
1037	MtrunA17_Chr5g0406681	576.86668779524	375.316874785841	433.18048729259	135.161815283292	117.031107913149	173.90405002254	301.910170515442	-1.7039655430894	0.298479340896644	-5.70882238606737	1.13760529996837e-08	8.79568595295689e-07	Medtr5g023730	Putative 4-coumarate--CoA ligase
1038	MtrunA17_Chr5g0407321	10826.2215319953	13855.447960844	13960.7882761726	8000.04933101299	5318.32210819402	4473.98500784733	9405.80236934437	-1.11886311827258	0.29536477088513	-3.78807233821299	0.000151820650366176	0.00288229204407302	Medtr5g024640	Putative membrane transport protein
1039	MtrunA17_Chr5g0407701	1341.48256740242	2688.56799726396	937.245054323967	620.554246269204	387.356483937888	313.431718063881	1048.10634454355	-1.91007104018871	0.502002233662146	-3.80490546078768	0.000141858361734003	0.00273459272696471	Medtr5g025010	Putative tripeptidyl-peptidase II
1040	MtrunA17_Chr5g0408591	5365.93026960968	3245.52861593654	2956.87875481799	7269.83549875922	8942.16563984273	9142.09546688261	6153.73904097479	1.13189543284143	0.306380228293768	3.69441409174788	0.000220394389094493	0.00385175615482972	Medtr5g025960	Putative PRONE domain-containing protein
1041	MtrunA17_Chr5g0408931	728.622511228726	1331.65314226899	940.62048669248	124.110849253841	147.52512898911	139.52766804134	568.676631079082	-2.86715384163306	0.306180169832319	-9.36427020470746	7.65776585656192e-21	4.69551391957995e-18	Medtr5g026360	Putative phosphatidylinositol alpha-mannosyltransferase
1042	MtrunA17_Chr5g0410001	1620.67437077044	2405.87740247334	3042.38970815367	1173.95262205174	814.272779001347	1027.24717920291	1680.73567694224	-1.22902683129519	0.318607835368781	-3.8574909178634	0.000114556934474523	0.00228788378005633	Medtr5g027870	Putative P-loop containing nucleoside triphosphate hydrolase, leucine-rich repeat domain, L
1043	MtrunA17_Chr5g0411071	8714.28632254596	8866.86116681549	14033.9226441571	5156.5507642041	3896.64139586879	4814.71561748451	7580.49631851265	-1.18887007313192	0.280467870269835	-4.23888152317811	2.24636163728625e-05	0.000606728172679966	Medtr5g029990	Putative cinnamoyl-CoA reductase
1044	MtrunA17_Chr5g0411151	9156.90747422697	7126.20886612603	11585.6090328618	5138.69920369499	4865.85676844529	3765.22489699965	6939.75104039246	-1.01709492386141	0.267234614426519	-3.80599993022639	0.000141232421756258	0.00272617358512633	Medtr5g030130	Putative transcription repressor PLATZ family
1045	MtrunA17_Chr5g0411881	208.177860351065	251.414188558464	297.038048429204	1118.69779190448	818.39359266026	788.634645451055	580.392687892422	1.85016684486759	0.26326768113543	7.02770213528726	2.09962515238656e-12	3.98086166227818e-10	Medtr5g031305	Putative cinnamyl-alcohol dehydrogenase
1046	MtrunA17_Chr5g0412211	907.616559381043	1626.37312407198	885.488424673423	358.731358802198	73.3504831286638	195.136521246222	674.449411883921	-2.44668515250221	0.616021306418377	-3.97175410494733	7.13453434618394e-05	0.00154594094227575	Medtr5g032060	Putative protein Networked (NET), actin-binding (NAB)
1047	MtrunA17_Chr5g0412241	4523.49089080584	2990.50561127436	5614.4691729611	2318.15264325496	1284.04553611751	1352.81173796604	3013.91259872997	-1.40570327965072	0.377970261144006	-3.7190843411756	0.000199946285680378	0.00356795789908533	Medtr5g032090	Putative mechanosensitive ion channel MscS, LSM domain-containing protein
1048	MtrunA17_Chr5g0412271	170.238904492693	742.213178663025	623.329844052194	1536.08427809377	4227.95481404545	3476.05886033426	1795.9799799469	2.58936662167874	0.63770273906546	4.06046024747112	4.89760758047238e-05	0.00114194298431742	Medtr5g032150	MADS box transcription factor
1049	MtrunA17_Chr5g0412341	186.776398071983	159.990847264477	182.273347899739	45.904012737722	32.1423465395268	28.3099616315763	105.899485690837	-2.3103186797893	0.314419412870057	-7.34788815582488	2.01362874756253e-13	4.59797818342814e-11	Medtr5g032340	hypothetical protein
1050	MtrunA17_Chr5g0412511	26.2654309788726	58.9439963605968	38.2549001764884	232.070286618483	473.893570775075	380.162341909739	201.598421136543	3.14319926742459	0.467087575473074	6.72935747486135	1.70413916548491e-11	2.77466591017569e-09	Medtr5g032660	Putative alpha/Beta hydrolase
1051	MtrunA17_Chr5g0412651	1631.37510190998	1737.04348458575	2239.03680444741	675.809076416462	545.595728440174	607.65310502062	1239.41888347007	-1.61618543358984	0.211044447828469	-7.65803341532789	1.88801769474381e-14	5.49603858028503e-12	Medtr5g032870	Putative oxidoreductase
1052	MtrunA17_Chr5g0412781	398.845433382881	316.372878425244	468.059955100564	664.758110387011	1195.86012381676	1035.33573966908	679.872040130255	1.29093920445945	0.322566766647758	4.00208371704068	6.27870732765755e-05	0.00139296433006746	Medtr5g033140	hypothetical protein
1053	MtrunA17_Chr5g0413521	7554.71618451574	11272.7385692888	18973.3053434154	618.004023339331	1935.95825695766	2572.16222824036	7154.48076762622	-2.88254735381283	0.602346983797135	-4.78552633507276	1.70539821997222e-06	7.19588159610239e-05	Medtr5g034230	hypothetical protein
1054	MtrunA17_Chr5g0413551	4507.92619096651	6992.68267028876	4969.76159057498	3184.37836510197	1795.85059255459	2224.35412819528	3945.82558961368	-1.19281446479055	0.322765540264432	-3.69560661219692	0.000219362405245048	0.00383771240195473	Medtr5g034250	Putative carbonic anhydrase
1055	MtrunA17_Chr5g0413841	434.838801761336	469.146093482301	390.42501062475	862.825424607181	1404.37329495779	1263.83757283823	804.241033045264	1.4478626949728	0.262071417171656	5.52468754738122	3.3007248389492e-08	2.28662473879031e-06	Medtr5g034790	Putative transcription factor C2H2 family
1056	MtrunA17_Chr5g0413921	170.238904492693	49.3204867507035	130.516718249196	385.08366241089	813.448616269564	900.863421919089	408.245301682023	2.5821432569291	0.572499868534375	4.51029493428444	6.47375557990488e-06	0.000219232857881644	Medtr5g034910	Putative EamA domain-containing protein
1057	MtrunA17_Chr5g0414371	850.221728723507	935.886309562129	1110.517249241	499.843694255195	190.381591041813	157.726929090211	624.096250318976	-1.77170579216334	0.508411133327839	-3.48478952568667	0.000492524295899255	0.00720876469452545	Medtr5g035665	hypothetical protein
1058	MtrunA17_Chr5g0414511	7.78234991966597	6.01469350618335	10.1262971055411	17.8515605091141	187.909102846465	258.833934917269	81.419656467373	4.27777045392108	0.976982203727304	4.37855514419902	1.19468713818164e-05	0.000360525223861514	Medtr5g035820	hypothetical protein
1059	MtrunA17_Chr5g0415321	5863.02787072835	6960.20332535537	7993.02384864041	4213.81835446088	1904.64007314991	2497.34304392834	4905.34275271054	-1.27261356275249	0.362875688694696	-3.50702348600488	0.000453149151628094	0.00675711498053456	Medtr5g037270	Putative protein ENHANCED DISEASE RESISTANCE 2
1060	MtrunA17_Chr5g0415791	28.2110184587891	285.096472193091	14.6268735968926	0	0	0	54.6557273747954	-9.38013038879648	1.9095832082886	-4.91213493503807	9.00900164305479e-07	4.12651809744461e-05	Medtr5g038060	NRT1/ PTR FAMILY;nitrate transporter / peptide transporter
1061	MtrunA17_Chr5g0416371	142.027886033904	139.540889343454	130.516718249196	41.6536411879329	33.7906720030923	60.664203496235	91.3656683856356	-1.60563265086184	0.338287752348589	-4.74635170713279	2.07118445757586e-06	8.45459842533691e-05	NA	NA
1062	MtrunA17_Chr5g0416821	9.72793739958246	16.8411418173134	7.87600885986526	0	0	0	5.74084801279352	-6.12789856030359	1.78491122865783	-3.4331671300603	0.000596574237075494	0.00839076278100471	Medtr5g040030	Putative soyasapogenol B glucuronide galactosyltransferase
1063	MtrunA17_Chr5g0417221	2384.31745663766	2500.90955987104	2905.12212516744	116.460180464221	67.5813440061847	24.265681398494	1333.10939125751	-5.22165084240711	0.545313060697971	-9.57551032378297	1.01355507263137e-21	6.6385553723099e-19	NA	NA
1064	MtrunA17_Chr5g0417231	39.8845433382881	50.5234254519401	59.6326385104084	7.65066878962033	0.82416273178274	2.02214011654117	26.7562631564301	-3.82717460222716	0.862482719081055	-4.43739279356795	9.10550461210488e-06	0.000289707534437067	NA	NA
1065	MtrunA17_Chr5g0417241	1369.69358586121	1081.44189241177	1619.08239276373	106.259288744727	34.6148347348751	31.3431718063881	707.072527720449	-4.56048739132976	0.545951158147602	-8.35328824432459	6.6388376421523e-17	2.7332094572741e-14	NA	NA
1066	MtrunA17_Chr5g0417251	1305.48919902397	1311.20318434797	1377.17640635358	205.717983009791	169.777522747244	140.538738099611	751.650505597028	-2.94972232108663	0.203477445579544	-14.4965566708646	1.27381461513372e-47	6.1183438989231e-44	Medtr5g040770	Putative P-loop containing nucleoside triphosphate hydrolase, leucine-rich repeat domain, L
1067	MtrunA17_Chr5g0417371	1026.29739565595	6987.87091548381	1797.98030829496	687.710116755871	227.468913972036	170.870839847728	1816.36641500173	-3.17522015368074	0.84005854978142	-3.77976053515189	0.000156979259643568	0.00294722168317132	Medtr5g041010	Putative ribonuclease T(2)
1068	MtrunA17_Chr5g0417381	177.048460672401	269.458269077014	250.907139392851	0	0	10.1107005827058	117.920761620829	-6.14343703815577	1.34326207944473	-4.57352078359521	4.79596080339095e-06	0.000170425147216922	Medtr5g041040	Putative ribonuclease T(2)
1069	MtrunA17_Chr5g0417391	897.888621981461	1401.42358694072	654.833879491655	153.863450102364	36.2631601984405	60.664203496235	534.156150368479	-3.55749143598874	0.615594735404044	-5.77895038958348	7.5168085209095e-09	6.1194040893811e-07	Medtr5g041080	Putative ribonuclease T(2)
1070	MtrunA17_Chr5g0417401	3261.77741008	3182.97580347223	3286.54598280949	814.371188939586	674.165114598281	834.132798073231	2008.9947163288	-2.06749748377909	0.145457834864676	-14.2137237619586	7.53119267077888e-46	3.10059202255966e-42	Medtr5g041095	Putative ribonuclease T(2)
1071	MtrunA17_Chr5g0417991	643.989455852359	571.395883087418	545.694899576379	1194.35440549073	1616.18311702595	1540.87076880437	1018.7480883062	1.30446952475877	0.200193691962097	6.51603710373522	7.21891257694379e-11	1.05071637148961e-08	Medtr5g042410	Putative acylaminoacyl-peptidase transcription factor WD40-like family
1072	MtrunA17_Chr5g0418001	74.9051179767849	113.076237916247	105.763547546762	292.425562625488	293.401932514655	280.066406140951	193.273134120148	1.56468809183882	0.250031411233596	6.25796608561707	3.90030607717949e-10	4.82415969262814e-08	Medtr5g042420	hypothetical protein
1073	MtrunA17_Chr5g0418191	991.276821017452	1004.45381553262	1197.15334669952	526.195997863887	260.435423243346	444.870825639056	737.397704999313	-1.3747477144238	0.328593069852972	-4.18373922200772	2.8675303639207e-05	0.000744498716737214	Medtr5g042920	Putative transcription factor WRKY family
1074	MtrunA17_Chr5g0418311	938.745959059707	1266.69445240221	1804.73117303198	2245.89632690854	6052.65110221244	5276.77463411417	2930.91560795484	1.75933319941782	0.467828142494421	3.76063994362801	0.00016947922826879	0.00312090854918738	Medtr5g043190	hypothetical protein
1075	MtrunA17_Chr5g0419001	1590.51776483173	1189.70637552307	1020.50571941397	2799.29470269108	2623.30997526446	3211.15850506737	2072.41550713195	1.1832344561683	0.240740776872941	4.91497315717641	8.8794624826113e-07	4.08129552290869e-05	Medtr5g044220	Putative triose phosphate/phosphoenolpyruvate translocator, sugar phosphate transporter
1076	MtrunA17_Chr5g0419421	20027.8775182604	26909.7387466643	34125.6212456734	2778.89291925209	5955.39989986208	6801.46828198621	16099.8331019497	-2.38348170803302	0.419748425272256	-5.6783577126872	1.35994088656727e-08	1.02597215732938e-06	Medtr5g045160	hypothetical protein
1077	MtrunA17_Chr5g0420151	0	0	0	21.2518577489453	32.1423465395268	26.2878215150352	13.2803376339179	7.04185638316853	1.4397597400166	4.89099409258889	1.00327976005997e-06	4.49665931651138e-05	Medtr5g047060	Putative protein kinase RLK-Pelle-CrRLK1L-1 family
1078	MtrunA17_Chr5g0420171	0	0	0	8.50074309957814	23.0765564899167	16.1771209323293	7.9590700869707	6.30322959487971	1.69526058651013	3.71814790306401	0.000200688764911045	0.00357456706796749	Medtr5g047110	Putative protein kinase RLK-Pelle-CrRLK1L-1 family
1079	MtrunA17_Chr5g0420201	49.6124807378705	16.8411418173134	28.1286030709474	3.40029723983126	0	0	16.3304204776604	-4.76993680851891	1.39581876854868	-3.41730381909001	0.000632446571892312	0.00877538649752746	Medtr5g047220	hypothetical protein
1080	MtrunA17_Chr5g0420511	1537.98690287399	1655.24365290166	1473.93880091764	2428.66230354947	4388.66654674309	4448.70825639056	2655.53441056274	1.27134247106284	0.300516854015133	4.23051969989951	2.33152022929881e-05	0.000627377044707399	Medtr5g048090	hypothetical protein
1081	MtrunA17_Chr5g0420601	320.049140446263	222.543659728784	416.303325450021	5.9505201697047	9.06579004961014	25.2767514567646	166.531531216858	-4.59065509828997	0.614995425094455	-7.46453536233202	8.35940627261293e-14	2.09287607024219e-11	Medtr5g048290	hypothetical protein
1082	MtrunA17_Chr5g0420841	2214.07855214497	2044.99579210234	2128.7726804093	4496.04302536688	7691.08661299653	4171.67506042442	3791.10862057407	1.35669951950569	0.303684894399255	4.46745802812976	7.91545350137315e-06	0.000257466652884958	Medtr0009s0370	sugar transport protein 1 (Sugar porter (SP) family MFS transporter, sugar carrier protein C)
1083	MtrunA17_Chr5g0421241	6.80955617970772	3.60881610371001	16.8771618425684	91.8080254754439	104.668666936408	94.0295154191642	52.9669569928337	3.41113345768081	0.608048327701009	5.60997095506879	2.02360574988299e-08	1.47268419459287e-06	NA	NA
1084	MtrunA17_Chr5g0421251	13.6191123594154	28.8705288296801	70.8840797387874	262.672961776965	341.203370958054	242.65681398494	159.984477941307	2.90403632511913	0.633825477951183	4.5817601629179	4.61078521259112e-06	0.000165477234173927	NA	NA
1085	MtrunA17_Chr5g0421331	34886.3291023826	35591.3473534893	25618.406532896	62375.0525674646	92930.9413103582	61622.6979114755	52170.7957963444	1.1746743362152	0.270883087493902	4.33646244615269	1.44794151445467e-05	0.000422350470699081	Medtr0035s0150	auxin-responsive GH3 family protein
1086	MtrunA17_Chr5g0422501	93.3881990359916	95.0321573976969	102.388115178248	192.966868360424	245.600494071256	200.191871537575	154.927950930199	1.1365774380005	0.231286394169118	4.91415607080383	8.91657008257191e-07	4.09182536958025e-05	Medtr5g053920	Putative transcription factor RAV family
1087	MtrunA17_Chr5g0422571	184.830810592067	382.534506993261	148.519024214602	2489.01757955648	4174.38423647958	4209.08465258044	1931.3951350694	3.92586635050515	0.45662300999749	8.59760954781217	8.13936725483634e-18	3.66513163933013e-15	NA	NA
1088	MtrunA17_Chr5g0422881	112.844073835156	39.6969771408101	52.8817737733811	309.427048824644	1041.74169297338	1192.05159870102	458.107194208065	3.62692379407021	0.650536691833569	5.57527936486956	2.47132946926625e-08	1.75854923394528e-06	Medtr5g055000	NRT1/ PTR FAMILY;nitrate transporter / peptide transporter
1089	MtrunA17_Chr5g0424131	356.042508824718	86.6115864890402	253.157427638526	22.1019320589032	5.76913912247918	36.398522097741	126.680186038568	-3.44309236139946	0.810195271201363	-4.2497068099324	2.14050502503909e-05	0.0005825043844816	Medtr5g058860	Putative transcription factor GRAS family
1090	MtrunA17_Chr5g0424211	1840.525756001	1583.06733082746	2754.35281270717	4748.51509542435	3841.42249283935	3977.54960923647	3124.23884950597	1.02450223949634	0.282150702428098	3.63104621282104	0.000282274629802662	0.00469680863526727	Medtr5g059140	Putative flavonol synthase
1091	MtrunA17_Chr5g0424991	12.6463186194572	37.2910997383368	14.6268735968926	0	0	0	10.7607153257811	-7.03360941771082	1.67143975878454	-4.2081142205362	2.57510701184319e-05	0.000684612628914289	Medtr5g061340	Putative winged helix-turn-helix DNA-binding domain, thioredoxin-like protein
1092	MtrunA17_Chr5g0425241	520.444650877661	351.258100761108	730.218535721794	57.8050530771313	18.1315800992203	68.7527639623996	291.101780749886	-3.47225844830291	0.577245345618914	-6.0152212133993	1.79641214263297e-09	1.75494242503524e-07	Medtr5g061860	sulfate transporter
1093	MtrunA17_Chr5g0425361	485.424076239165	173.22317297808	241.905986410147	97.7585456451486	37.911485662006	64.7084837293173	183.488625110644	-2.16914241784195	0.573976349338304	-3.77914947252199	0.0001573649456285	0.00295253930212744	Medtr5g062190	Putative glucan 1,3-beta-glucosidase
1094	MtrunA17_Chr5g0425541	2686.85630976467	2439.55968610797	3730.97791133046	1519.93286620457	1387.89004032213	1340.67889726679	2184.31595183277	-1.05985609192871	0.23122894041177	-4.58357889821805	4.57084301621955e-06	0.000164248285392059	Medtr5g062660	Putative hydrolase
1095	MtrunA17_Chr5g0425621	147.864648473653	16.8411418173134	264.408868866905	0	0	0	71.5191098596453	-9.76896499389011	1.69941839903272	-5.74841663445003	9.00830422577772e-09	7.231485222359e-07	Medtr5g062900
1096	MtrunA17_Chr5g0425741	3937.86905935098	6399.63389057908	6676.60522492007	2799.29470269108	2116.44989521808	2106.05893137762	4005.98528402282	-1.27669442783937	0.292947322757747	-4.35810239131333	1.31195006293429e-05	0.000388982395717112	Medtr5g063200	Putative 43kDa postsynaptic protein
1097	MtrunA17_Chr5g0426491	247.089609949394	457.116706469935	433.18048729259	752.315764312665	868.667519299008	731.003652129631	581.56228990887	1.0495263608465	0.310747967236125	3.37741987560294	0.000731692666110788	0.00978953154347576	Medtr5g064480	Putative leucine-rich repeat domain, L domain-containing protein
1098	MtrunA17_Chr5g0426871	3.89117495983298	12.0293870123667	9.00115298270316	226.119766448779	308.236861686745	258.833934917269	136.352046334616	5.02401304768347	0.466547821997498	10.7684846243059	4.84916558353683e-27	5.17585566488696e-24	Medtr5g064980	Putative transcription factor C2H2 family
1099	MtrunA17_Chr5g0427921	41.8301308182046	75.7851381779102	54.006917896219	320.478014854096	178.019150065072	303.321017481175	162.240061548779	2.22791101991688	0.409123527746092	5.44557051556211	5.16396002145099e-08	3.40549574046215e-06	NA	NA
1100	MtrunA17_Chr5g0427961	90.4698178161168	167.208479471897	130.516718249196	754.015912932581	349.444998275882	634.951996593926	354.434653889933	2.16467251650599	0.423732881270802	5.10857809763075	3.24592237170514e-07	1.72369407799966e-05	Medtr5g066990	Putative transcription factor, K-box
1101	MtrunA17_Chr5g0428371	31.1293996786639	19.2470192197867	16.8771618425684	2.55022292987344	0	0	11.6339672784821	-4.68459200382669	1.34604061018469	-3.48027538573589	0.000500898632843796	0.00730166803233453	Medtr5g067740	hypothetical protein
1102	MtrunA17_Chr5g0429111	1682.93317012776	2008.90763106524	1581.95263671008	843.273715478151	392.301460328584	496.435398610856	1167.63400205345	-1.60620983626223	0.355287760631733	-4.52087016283997	6.15859539904711e-06	0.000211039905832507	Medtr5g069180	Putative heavy metal-associated domain, HMA
1103	MtrunA17_Chr5g0429671	420.246895661962	780.707217102599	597.451529226922	223.569543518905	284.336142465045	282.088546257493	431.399979038821	-1.1862574101437	0.315521349660512	-3.75967398535807	0.000170134922698987	0.00313098233541641	Medtr5g070030	Putative NAD(P)H dehydrogenase (quinone)
1104	MtrunA17_Chr5g0429881	1148.86940689069	923.856922549762	1318.66891196601	42.5037154978907	0	52.5756430300703	581.079099989071	-5.15858171294469	1.17526546358574	-4.38929065200796	1.13720993830784e-05	0.000346440308795916	Medtr5g070330	Putative calcium/proton exchanger
1105	MtrunA17_Chr5g0430451	178.994048152317	60.1469350618335	133.892150617709	402.935222920004	670.86846367115	399.37267301688	307.701582239982	1.97948507016296	0.495395582044844	3.99576649834511	6.44852698977151e-05	0.00142297166399866	Medtr5g071520	Putative beta-glucosidase
1106	MtrunA17_Chr5g0430621	247.089609949394	392.158016603154	337.543236851368	538.097038203296	840.645986418394	631.918786419114	497.90877907412	1.0428664065742	0.304955313138147	3.41973516002253	0.000626821286194873	0.00871832174075775	Medtr5g071780	Putative P-loop containing nucleoside triphosphate hydrolase, leucine-rich repeat domain, L
1107	MtrunA17_Chr5g0431421	643.0166621124	799.954236322385	515.316008259756	201.467611460002	148.349291720893	223.446482877799	421.925048792206	-1.77338821458845	0.293363400481561	-6.04502201596178	1.49389601184181e-09	1.5212929033664e-07	Medtr5g072840	Putative 7-deoxyloganetin glucosyltransferase
1108	MtrunA17_Chr5g0431461	16004.4026097931	57813.2339814344	21708.5307060343	7972.84695309434	7035.87724122925	7005.70443375687	19590.0993208904	-2.11743106153723	0.518850932724485	-4.08100078074179	4.48422044408938e-05	0.00106450369833782	NA	NA
1109	MtrunA17_Chr5g0431501	18232.1002742974	67655.6784349528	23684.2837857377	8690.30967069873	7693.55910119187	7957.12135858949	22318.8421042447	-2.17040781814186	0.533671061798224	-4.0669393068243	4.76346427855586e-05	0.00111577039961373	Medtr5g072980	Putative cytochrome P450
1110	MtrunA17_Chr5g0431681	75.8779117167432	40.8999158420468	181.148203776901	5.9505201697047	4.94497639069644	13.1439107575176	53.6609064422683	-3.64489526022087	0.798084879040062	-4.56705214689064	4.94630992500339e-06	0.000175551361734818	Medtr5g073340	Putative F-box domain, FBD domain, leucine-rich repeat domain, L domain-containing protein
1111	MtrunA17_Chr5g0432041	23.3470497589979	72.1763220742002	64.13321500176	10.2008917194938	9.06579004961014	7.07749040789408	31.0001265019927	-2.59114944583886	0.673158532647415	-3.8492410333838	0.000118484374123658	0.00235814998471664	Medtr5g074130	Putative exocyst complex component Exo70, cullin repeat-like-containing domain-containing protein
1112	MtrunA17_Chr5g0432501	67.1227680571189	152.773215057057	239.655698164472	642.656178328107	1333.49530002447	631.918786419114	511.270324341724	2.50593985915982	0.573875589533998	4.36669533407879	1.26140481552173e-05	0.000375929941866812	Medtr5g075160	Epidermal Patterning Factor-Like
1113	MtrunA17_Chr5g0432521	20.4286685391232	63.7557511655435	101.262971055411	0	0	0	30.9078984600129	-8.55730948441848	1.55519922408864	-5.50238795896592	3.74681334863934e-08	2.55270482019946e-06	Medtr5g075190	Putative ovate protein family
1114	MtrunA17_Chr5g0432541	1354.12888602188	2594.7387785675	1836.23520847144	841.573566858236	491.200988142513	500.479678843938	1269.72618448425	-1.6575752103499	0.377453578503708	-4.39146773206078	1.12588046542192e-05	0.000343834089458601	Medtr5g075220	Putative protein kinase WNK-NRBP family
1115	MtrunA17_Chr5g0432711	0	0	0	11.0509660294516	51.9222521023126	13.1439107575176	12.6861881482136	6.97707708601597	1.78211103396741	3.91506306455178	9.03805809428022e-05	0.00186723297388406	Medtr5g075400	hypothetical protein
1116	MtrunA17_Chr5g0432971	188.7219855519	223.746598430021	351.044966325423	70.5561677264986	22.252393758134	21.2324712236822	146.259097169276	-2.74022273179384	0.61626231169413	-4.44652006101243	8.72725204990919e-06	0.000280390944065031	Medtr5g075860	Putative leucine-rich repeat domain, L domain-containing protein
1117	MtrunA17_Chr5g0433321	294.756503207348	0	55.1320620190569	0	0	0	58.3147608710675	-9.47453069493582	2.65220215210753	-3.57232599611876	0.000353824574516514	0.00557815668106751	Medtr5g076300	Putative P-loop containing nucleoside triphosphate hydrolase
1118	MtrunA17_Chr5g0435021	374.525589883925	273.067085180724	291.412327815015	141.962409762955	85.7129241054049	130.428037516905	216.184729044155	-1.392878810765	0.313347332981033	-4.44515929819422	8.78267650162083e-06	0.00028154388665207	Medtr5g079500	Putative transcription factor bHLH family
1119	MtrunA17_Chr5g0435401	54.4764494376618	75.7851381779102	64.13321500176	27.20237791865	16.4832546356548	22.2435412819528	43.3873294089316	-1.55888826356485	0.41302449151866	-3.77432403059909	0.000160442111095611	0.00299273864055949	Medtr5g080030	Putative transcription factor C2C2-YABBY family
1120	MtrunA17_Chr5g0435431	10.7007311395407	10.82644831113	11.2514412283789	38.2533439481016	33.7906720030923	50.5535029135291	25.8960232572955	1.90004974610531	0.49793536656871	3.81585618068991	0.000135711536828065	0.00263549243925067	Medtr5g080060	hypothetical protein
1121	MtrunA17_Chr5g0435641	64.2043868372442	31.2764062321534	9.00115298270316	261.822887467007	1895.5742831003	1830.03680546975	681.98598701486	5.25093182020633	0.896803611529907	5.85516355275206	4.76540813846468e-09	4.18702125434187e-07	Medtr5g080470	Putative transcription factor AS2-LOB family
1122	MtrunA17_Chr5g0436201	203.313891651273	814.389500737225	806.728336074771	1927.11846067436	2784.84587069388	2091.90395056184	1438.05000173222	1.89937829561017	0.556399250647441	3.41369671759983	0.00064087873390396	0.00884693243815914	Medtr5g081560	Putative E3 ubiquitin-protein ligase MARCH
1123	MtrunA17_Chr5g0436371	138.136711074071	277.878839985671	230.654545181768	603.552760070048	907.403167692796	571.254582922879	454.813434487872	1.68891579674161	0.37761056320885	4.47263917192777	7.72600844641397e-06	0.000253594347855586	Medtr5g081740	Putative Acid phosphatase
1124	MtrunA17_Chr5g0436391	84.6330553763674	63.7557511655435	69.7589356159495	118.160329084136	184.612451919334	184.014750605246	117.489212294429	1.15455133031002	0.331808522932143	3.47957104931308	0.000502217182243087	0.00731349013393811	NA	NA
1125	MtrunA17_Chr5g0436621	534.063763237077	754.242565675392	519.816584751107	175.11530785131	178.019150065072	315.453858180422	412.785204960063	-1.43663987697263	0.358312775646092	-4.00945758738898	6.08583823956836e-05	0.00135644062046497	Medtr5g081960	Putative transferase
1126	MtrunA17_Chr5g0437161	0	210.514272716417	153.019600705954	0	0	0	60.5889789037285	-9.52919768052925	2.59006876555031	-3.67912922130644	0.000234031670968929	0.0040459260501821	NA	NA
1127	MtrunA17_Chr5g0437291	1214.04658746789	1688.92593653628	1538.0720159194	473.491390646502	404.663901305325	543.955691349573	977.192587204163	-1.64325835009905	0.228382648291518	-7.19519789437561	6.23702376946208e-13	1.31200575191334e-10	Medtr5g082880	Putative PMR5 domain, PC-Esterase, protein trichome birefringence-like 28/ESKIMO 1
1128	MtrunA17_Chr5g0438021	897.888621981461	1498.86162174089	3001.8845197315	9565.88620995528	11332.2375620127	10212.8186585912	6084.92953233549	2.52686360069384	0.470516049214271	5.37040894760876	7.85582902698753e-08	4.96484948966565e-06	Medtr5g083860	peroxidase
1129	MtrunA17_Chr5g0438971	6656.82756253427	11692.5641760204	10071.165043522	4971.2345646333	2992.53487910313	2863.35040502229	6541.27943847257	-1.39220612854943	0.354147585776764	-3.9311467435133	8.45416482894002e-05	0.00177580594901766	Medtr5g085300	Putative protein-tyrosine-phosphatase
1130	MtrunA17_Chr5g0439121	90.4698178161168	43.3057932445201	27.0034589481095	128.36122080363	337.906720030923	372.073781443574	166.520132047812	2.37868601877284	0.644722515061269	3.68947254548229	0.000224719476435769	0.00391547194159759	Medtr5g085400	Putative P-loop containing nucleoside triphosphate hydrolase, leucine-rich repeat domain, L
1131	MtrunA17_Chr5g0439311	43.7757182981211	143.149705447164	68.6337914931116	0	0	0	42.5932025397327	-9.01960827270197	1.43968996900208	-6.26496569879825	3.72907484138304e-10	4.67253077625295e-08	Medtr5g085730	Putative cellulase
1132	MtrunA17_Chr5g0439491	18.4830810592067	33.6822836346267	60.7577826332463	153.863450102364	234.886378558081	142.560878216152	107.372309033946	2.23871501503092	0.546781218637517	4.09435243699373	4.23349933457862e-05	0.00101671014436018	Medtr5g085970	Putative leucine-rich repeat-containing, plant-type, leucine-rich repeat domain, L
1133	MtrunA17_Chr5g0439521	27523.2532846386	38415.8474239931	43936.8779968198	16805.119033556	6420.22768058754	8504.11026011387	23600.9059466182	-1.79196844024507	0.436556342895383	-4.10478159213115	4.04697044063122e-05	0.000980081017886985	Medtr5g085980	hypothetical protein
1134	MtrunA17_Chr5g0439951	808.391597905302	724.169098144475	947.371351429508	1395.82201695073	2583.75016413889	1807.7932641878	1377.88291545945	1.22262345604833	0.304569661771558	4.01426540298475	5.96312194225726e-05	0.00133944825607102	Medtr5g086690	Putative TIR domain, winged helix-turn-helix DNA-binding domain-containing protein
1135	MtrunA17_Chr5g0440521	1810.3691500623	1344.8854679826	972.124522131941	4278.42400201768	7316.09257003538	6127.08455311973	3641.4967108916	2.10201013292211	0.345920679055916	6.0765668553233	1.2278282725455e-09	1.31054751801811e-07	Medtr5g087710	Putative alcohol dehydrogenase
1136	MtrunA17_Chr5g0440871	0	0	0	12.7511146493672	42.0322993209197	14.1549808157882	11.4897324643458	6.83424512519806	1.69529106581174	4.03131076605165	5.54666456297416e-05	0.00126463074399013	Medtr5g088280	Putative pectinesterase
1137	MtrunA17_Chr5g0441081	423.165276881837	56.5381189581235	67.5086473702737	0	0	0	91.2020072017057	-10.1201820857712	1.64333078434443	-6.15833536509107	7.35135526064053e-10	8.34089398647242e-08	NA	NA
1138	MtrunA17_Chr5g0441381	3728.71840525996	2991.7085499756	1997.13081803726	935.081740953595	267.85288782939	672.361588749937	1765.47566513429	-2.21694531003523	0.518391873850307	-4.27658191006946	1.8978474745396e-05	0.000529468212669475	Medtr5g088990	ENOD-like 33;Plantacyanin/Chemocyanin 14
1139	MtrunA17_Chr5g0441951	2775.38054010087	5977.40240644501	6526.96105658263	1817.45887468981	763.174689630817	1007.0257780375	3144.56722424777	-2.09041984074974	0.486222184808082	-4.29930987532963	1.71330781146948e-05	0.000486461259297922	Medtr5g089820	hypothetical protein
1140	MtrunA17_Chr5g0442541	3066.24586834839	2664.50922323922	2203.0321925166	70.5561677264986	400.543087646411	410.494443657857	1469.23016385583	-3.17013329639358	0.642162219170832	-4.93665494754098	7.94738994858872e-07	3.71208802152963e-05	Medtr5g090630	Putative flavonol 3-O-glucosyltransferase
1141	MtrunA17_Chr5g0442551	8.75514365962421	10.82644831113	13.5017294740547	55.2548301472579	113.734456986018	73.8081142537525	45.9801204719729	2.88179185658645	0.541866154474594	5.31827247889416	1.04757108756841e-07	6.41489716836735e-06	Medtr5g090650	Putative flavonol 3-O-glucosyltransferase
1142	MtrunA17_Chr5g0442561	38.9117495983298	114.279176617484	132.767006494872	398.684851370215	787.899571584299	487.335768086421	326.646353958603	2.55185708570127	0.553151917631012	4.61330242988243	3.96320979970457e-06	0.000146242949062338	Medtr5g090660	Putative flavonol 3-O-glucosyltransferase
1143	MtrunA17_Chr5g0442571	6.80955617970772	20.4499579210234	20.2525942110821	161.514118891985	389.004809401453	208.28043200374	134.385244768165	4.00911603070909	0.606267878114079	6.61277988730043	3.77169073954168e-11	5.87547867150549e-09	NA	NA
1144	MtrunA17_Chr5g0442671	335.613840285595	389.752139200681	295.912904306366	69.7060934165407	164.008383624765	83.9188148364584	223.152029278401	-1.6831342271999	0.420802044354658	-3.99982426364196	6.33895378752728e-05	0.00140416840278823	Medtr5g090780	Putative 15-cis-phytoene synthase
1145	MtrunA17_Chr5g0443051	15.5646998393319	78.1910155803835	201.400797987983	5.9505201697047	2.47248819534822	9.09963052443524	52.1131920495311	-4.08352048141072	1.04207991720344	-3.91862506319993	8.90555184758841e-05	0.00184905690702918	Medtr5g091260	Phytocystatin
1146	MtrunA17_Chr5g0443181	0	0	0	10.2008917194938	33.7906720030923	13.1439107575176	9.52257908001728	6.56323682292814	1.72553408925989	3.80359731156816	0.000142609935370216	0.00274357525195878	Medtr5g091530	Putative ubiquitinyl hydrolase 1
1147	MtrunA17_Chr5g0443331	675.118855531023	411.405035822941	423.054190187049	1060.89273882735	1238.71658586946	1232.49440103184	840.28030121161	1.22521645924973	0.278346260976134	4.4017708553117	1.0737092111992e-05	0.000332008860059545	Medtr5g091650	Putative X8 domain-containing protein
1148	MtrunA17_Chr5g0443401	498.070394858622	359.678671669764	300.413480797718	5.9505201697047	12.3624409767411	20.2214011654117	199.44948493966	-4.92610934362104	0.5010947293196	-9.83069478761002	8.30438505913442e-23	6.64789091719986e-20	Medtr5g091760	Putative taxadiene 5-alpha-hydroxylase
1149	MtrunA17_Chr5g0443651	102.143342695616	149.164398953347	178.897915531225	292.425562625488	637.901954399841	484.302557911609	307.472622019521	1.71860852844539	0.416010728066485	4.13116396404741	3.60931015670336e-05	0.000892081555797892	Medtr5g092080	Putative zeaxanthin epoxidase
1150	MtrunA17_Chr5g0445131	1379.42152326079	2244.68361650763	4452.19529406955	17250.5579719739	46174.5412108598	23533.6666763061	15839.1777154963	3.42861566915243	0.570416139019733	6.01072696688517	1.84693234953912e-09	1.78015864151732e-07	NA	NA
1151	MtrunA17_Chr5g0445581	54.4764494376618	38.4940384395734	61.8829267560842	92.6580997854017	259.611260511563	212.324712236822	119.907914527851	1.86484260796039	0.513257802180364	3.63334488056172	0.00027977066830208	0.00466322202995815	Medtr5g094730	Putative heavy metal-associated domain, HMA
1152	MtrunA17_Chr5g0445741	68741.4968404095	89484.2041075934	134715.756115627	50309.9478862333	23556.2191998143	27208.9063381197	65669.4217479661	-1.53517933148654	0.423262893323121	-3.62701138158732	0.000286720660194303	0.00475158292474964	Medtr5g094830	Putative xenobiotic-transporting ATPase
1153	MtrunA17_Chr5g0445771	88.5242303362004	197.281947002814	196.900221496632	578.900605081271	802.734500756388	722.915091663467	431.209432722795	2.12653000755285	0.395244284882995	5.38029286921219	7.43647579759167e-08	4.7101493628746e-06	Medtr5g094850	hypothetical protein
1154	MtrunA17_Chr5g0445881	248.062403689353	149.164398953347	122.640709389331	45.0539384277641	77.4712967875775	32.3542418646586	112.457831518672	-1.74467074231795	0.510857571672255	-3.41518035370779	0.000637397922072766	0.00881420617437945	Medtr5g094990	hypothetical protein
1155	MtrunA17_Chr5g0446771	266.545484748559	206.905456612707	164.271041934333	421.636857739076	812.624453537781	567.210302689797	406.532266210375	1.49738579879207	0.365169252437223	4.10052541060941	4.12213167426055e-05	0.0009949389675085	Medtr5g096150	Putative Red chlorophyll catabolite reductase
1156	MtrunA17_Chr5g0446791	1361.91123594154	1638.40251108434	894.489577656126	2245.04625259859	5066.95247500028	3272.83377862188	2413.27263848379	1.44244215908443	0.409176894592095	3.52522876572096	0.000423117225507152	0.00643133719508999	Medtr5g096200	Putative oligopeptide transporter, OPT superfamily
1157	MtrunA17_Chr5g0447241	134.245536114238	122.69974752614	257.658004129878	445.438938417895	609.056258787445	482.280417795068	341.896483795111	1.5787862679103	0.388226875358072	4.06665887428361	4.76919754060738e-05	0.00111577039961373	Medtr5g096855	hypothetical protein
1158	MtrunA17_Chr5g0447441	327.831490365929	389.752139200681	393.800442993263	941.0322611233	1289.81467523999	1153.63093648673	749.310324234983	1.60744073377156	0.209222939141793	7.68290867323194	1.55516459692834e-14	4.57329474682426e-12	Medtr5g097180	Putative carboxypeptidase C
1159	MtrunA17_Chr5g0447571	6.80955617970772	8.42057090865669	19.1274500882442	72.2563163464142	133.514362548804	107.173426176682	57.8836137080847	3.19359201746229	0.588009653273372	5.43118977670516	5.59795633412311e-08	3.62533715939537e-06	Medtr5g097300	hypothetical protein
1160	MtrunA17_Chr5g0447691	6511.8812952805	6242.04892071708	5229.66988295054	11813.4826854837	16291.2247191494	12501.8812705158	9765.0314623495	1.1750267682425	0.209047316307982	5.62086511797826	1.90003576866556e-08	1.39686558207074e-06	Medtr5g097480	Putative transcription factor GRAS family
1161	MtrunA17_Chr5g0447991	8210.37916524759	31360.61194124	6630.47431588371	1309.96451164499	1601.34818785386	1973.60875374418	8514.39781260239	-3.24154582050951	0.637701210131217	-5.08317338749054	3.71180578592311e-07	1.93436764818297e-05	Medtr5g098020	hypothetical protein
1162	MtrunA17_Chr5g0448231	2.91838121987474	12.0293870123667	4.50057649135158	80.7570594459923	156.590919038721	190.08117095487	74.4795823605292	4.48343382780934	0.702611667860447	6.38109788506935	1.75822872927304e-10	2.33504118658616e-08	Medtr5g098480	hypothetical protein
1163	MtrunA17_Chr5g0448411	12805.8567928103	7896.0896349175	13039.2952395684	328.978757953674	702.186647478894	1094.98887310704	5977.89932430597	-3.98854528290466	0.491240004164621	-8.11934135878733	4.68720431410096e-16	1.70988026744399e-13	Medtr5g098780	Putative chlorophyll A-B binding protein
1164	MtrunA17_Chr5g0448421	2403.77333143683	3720.68940292502	2405.55813462742	326.428535023801	840.645986418394	1261.81543272169	1826.48513719219	-1.81247159606109	0.528827920195786	-3.42733718633854	0.000609531695810061	0.00853031689851466	Medtr5g098785	Chlorophyll a-b binding protein 3
1165	MtrunA17_Chr5g1024325	78.7962929366179	90.2204025927502	118.140132897979	192.966868360424	256.314609584432	199.180801479305	155.936517975251	1.17760579304072	0.293591870625971	4.01102997344554	6.04544338867325e-05	0.0013505707985905	NA	NA
1166	MtrunA17_Chr6g0449141	1739.35520704534	3736.3276060411	2380.80496392499	147.91292993266	3.29665092713096	101.107005827058	1351.46739394971	-4.96098887132971	1.01067901257105	-4.90857018857996	9.17427954746213e-07	4.19007230235042e-05	Medtr6g004280	Putative gamma-glutamyl-gamma-aminobutyrate hydrolase
1167	MtrunA17_Chr6g0449381	33.0749871585803	116.685054019957	63.0080708789221	0	0	4.04428023308233	36.1353987150903	-5.79798537678849	1.32417866808751	-4.37855216710478	1.19470345531679e-05	0.000360525223861514	Medtr6g004670	Putative cytochrome P450
1168	MtrunA17_Chr6g0449481	25654.5165101789	25774.1646126969	26057.2127408028	13781.4047130361	11546.5198722762	11907.3720762527	19120.1984208739	-1.05724504481612	0.125072875207943	-8.4530322266788	2.83833292836446e-17	1.22086442779903e-14	Medtr6g004810	Putative nucleotide-binding alpha-beta plait domain-containing protein
1169	MtrunA17_Chr6g0449621	2.91838121987474	72.1763220742002	100.137826932573	0	0	0	29.2054217044413	-8.47589622966033	1.97282075112073	-4.29633367595373	1.7364614435656e-05	0.000491099924849037	Medtr6g005040	Putative oleosin
1170	MtrunA17_Chr6g0449651	6.80955617970772	6.01469350618335	0	71.4062420364564	100.547853277494	93.0184453608936	46.2994650601226	4.35595051622331	0.774274934803529	5.62584467147788	1.84602404537165e-08	1.36062831108864e-06	Medtr6g005080	Putative transcription factor AS2-LOB family
1171	MtrunA17_Chr6g0451171	92.4154052960333	175.629050380554	77.6349444758147	271.173704876543	341.203370958054	331.630979112751	214.947909183292	1.45173666652532	0.403105836934817	3.60137843094558	0.000316534430387721	0.0051334866344084	Medtr6g007740	Putative EamA domain-containing protein
1172	MtrunA17_Chr6g0451181	12.6463186194572	12.0293870123667	12.3765853512168	38.2533439481016	118.679433376714	96.0516555357054	48.339453973927	2.77043225018017	0.620005610198846	4.46839867995976	7.88073246259317e-06	0.000256626925242342	Medtr6g007743	Putative EamA domain-containing protein
1173	MtrunA17_Chr6g0451191	36.9661621184133	139.540889343454	55.1320620190569	228.669989378652	546.419891171956	405.439093366504	235.361347899673	2.35259259166737	0.625382652086873	3.76184498213514	0.000168664577846893	0.0031078928829729	Medtr6g007743	Putative EamA domain-containing protein
1174	MtrunA17_Chr6g0451261	141.055092293946	212.920150118891	340.918669219882	754.015912932581	576.913912247918	679.439079157832	450.877135995175	1.53354886035984	0.391677411190508	3.91533649004319	9.02782104534298e-05	0.00186723297388406	Medtr6g007763	Pathogen-inducible alpha-dioxygenase
1175	MtrunA17_Chr6g0451461	5962.25283220409	4799.72541793431	6316.55910561194	20810.6691820772	16890.3910251555	21422.5523946371	12700.35832627	1.79147615829631	0.196921475835596	9.09741383307508	9.25083038901688e-20	5.03018266002033e-17	NA	NA
1176	MtrunA17_Chr6g0451481	8720.12308498571	8057.28342088321	7876.00885986526	27940.2424196934	30263.2555110622	26725.6148502663	18263.754691126	1.78442536980545	0.11564367037845	15.4303764656191	1.02271904518505e-53	7.368435040797e-50	Medtr6g007897	Putative gibberellin regulated protein
1177	MtrunA17_Chr6g0451611	316.15796548643	1420.67060616051	1147.64700529465	200.617537150044	37.911485662006	47.5202927387174	528.420815415393	-3.33315386556682	0.820784953289419	-4.06093441675399	4.8876701154348e-05	0.00114054870491268	NA	NA
1178	MtrunA17_Chr6g0451841	39.8845433382881	64.9586898667802	4.50057649135158	0	0	0	18.2239682827366	-7.79585647280478	1.88382076304008	-4.13832176911776	3.49855493388571e-05	0.000868431133847134	Medtr6g008690	NRT1/ PTR FAMILY;nitrate transporter / peptide transporter
1179	MtrunA17_Chr6g0452401	303.511646866973	506.437193220638	713.341373879225	223.569543518905	66.7571812744019	86.9520250112701	316.761493961902	-2.01270587182978	0.596411645161867	-3.37469244297457	0.000738982277894712	0.00987187868210921	Medtr6g009553	Putative ATPase, AAA-type, core, AAA-type ATPase domain-containing protein
1180	MtrunA17_Chr6g0452421	40.8573370782463	28.8705288296801	52.8817737733811	11.9010403394094	8.2416273178274	12.132840699247	25.8141913396319	-1.9319988163682	0.538586342407281	-3.58716637286583	0.000334291042260097	0.0053475079890299	Medtr6g009760	hypothetical protein
1181	MtrunA17_Chr6g0452511	90.4698178161168	132.323257136034	111.389268160952	184.466125260846	242.303843144125	316.464928238692	179.569539959461	1.15428810246872	0.335165105556631	3.4439387732554	0.000573305513968497	0.0081189639346723	Medtr6g009600	hypothetical protein
1182	MtrunA17_Chr6g0452711	561.301987955908	470.349032183538	321.791219131638	137.712038213166	177.194987333289	183.003680546975	308.558824227419	-1.44379790488097	0.311563019928789	-4.63404772880609	3.58584262998855e-06	0.000133687449875343	Medtr6g011290	Putative phosphotransferase with a phosphate group as acceptor
1183	MtrunA17_Chr6g0452721	5817.30656495031	11655.2730762821	3849.11804422844	2159.18874729285	1447.22975701049	1981.69731421034	4484.96891732909	-1.93187963699589	0.465869213102564	-4.14682830000739	3.37112673148958e-05	0.00084553961074672	Medtr6g011310	Plasma membrane proton pump
1184	MtrunA17_Chr6g0452801	16872.1346258358	14188.6619810865	23842.9291070578	8947.03211230599	6923.7911097068	6334.3539150652	12851.4838085097	-1.3059862454577	0.287377090561307	-4.54450367949246	5.5064845513445e-06	0.000192586624132521	Medtr6g011380	Putative Band 7 domain-containing protein
1185	MtrunA17_Chr6g0452971	60.3132118774112	81.7998316840935	265.534012989743	421.636857739076	546.419891171956	1630.85600399045	501.093301575455	2.67276159598535	0.769365457863664	3.4739817971643	0.000512795820456529	0.00743747496212214	Medtr6g011550	Putative aldose 1-epimerase
1186	MtrunA17_Chr6g0453211	5234.60311471532	4885.13406572212	8204.55094373393	2794.19425683133	1162.89361454545	2108.08107149416	4064.90951117372	-1.59516626989687	0.415569723088508	-3.83850454273141	0.000123785924828832	0.00244509017658814	Medtr6g012180	Myeloblastosis (MYB) transcription factor 2
1187	MtrunA17_Chr6g0453221	0	0	0	6.80059447966251	168.953360015462	25.2767514567646	33.5051176586481	8.37722971629389	1.96867040419624	4.25527284731752	2.08794243380755e-05	0.000574164246182249	Medtr6g012220	Putative transcription factor ZF-HD family
1188	MtrunA17_Chr6g0454041	338.532221505469	287.502349595564	360.046119308126	534.696740963465	862.074217444746	742.125422770608	520.82951193133	1.11667590930571	0.266952233300988	4.18305513124013	2.87617607869495e-05	0.000746071272834472	NA	NA
1189	MtrunA17_Chr6g0454201	145.919060993737	351.258100761108	358.920975185289	0	3.29665092713096	0	143.232464644544	-7.94412849736486	1.00295927346682	-7.92068901253112	2.36198024187068e-15	7.71393687899495e-13	Medtr6g014050	Putative 7-deoxyloganetin glucosyltransferase
1190	MtrunA17_Chr6g0454761	2285.09249516192	2538.20065960937	1504.31769223427	606.953057309879	758.22971324012	624.84129601122	1386.27248559446	-1.66869053319513	0.275959216714538	-6.04687371221698	1.47683426570128e-09	1.50925130153352e-07	NA	NA
1191	MtrunA17_Chr6g0454791	1736.43682582547	1615.54667576085	677.336761948413	238.870881098146	131.041874353456	357.918800627786	792.858636602353	-2.46975827225614	0.533161536828892	-4.63228890618335	3.61645003994306e-06	0.00013448061122725	Medtr6g015370	Putative protein LONGIFOLIA 1/2
1192	MtrunA17_Chr6g0454951	52.5308619577453	147.96146025211	111.389268160952	315.377568994349	689.00004377037	505.535029135291	303.632372045136	2.27803171741312	0.513141001495868	4.439387440825	9.02152818664266e-06	0.000287601129215547	Medtr6g015490	Putative TIR domain, heavy metal-associated domain, HMA, winged helix-turn-helix DNA-binding protein
1193	MtrunA17_Chr6g0455011	0	0	0	8.50074309957814	7.41746458604466	36.398522097741	8.71945496389396	6.43139672597189	1.9015330993773	3.38221655362087	0.000719034381186657	0.00968763526480518	NA	NA
1194	MtrunA17_Chr6g0455501	271.409453448351	274.270023881961	257.658004129878	484.542356675954	663.450999085105	670.339448633396	436.945047642441	1.17817156373906	0.216551279284208	5.4406123465694	5.30977420106117e-08	3.46989529932839e-06	Medtr6g015965	Putative Heat shock protein DnaJ, cysteine-rich
1195	MtrunA17_Chr6g0455811	0	0	0	12.7511146493672	21.4282310263512	10.1107005827058	7.38167437640404	6.1962471879642	1.67620181093129	3.69659974566046	0.000218506431117034	0.00383159256743136	NA	NA
1196	MtrunA17_Chr6g0455931	15.5646998393319	40.8999158420468	24.7531707024337	109.659585984558	127.745223426325	68.7527639623996	64.5625599595158	1.92431128871956	0.534876836824549	3.5976717558827	0.000321078466312847	0.00517855980877341	Medtr6g016260	Putative protein kinase WNK-NRBP family
1197	MtrunA17_Chr6g0456201	965.984183778538	2237.46598430021	1551.57374539346	744.665095523045	440.927061503766	434.760125056351	1062.56269925923	-1.55274296354062	0.422103413816007	-3.67858423485164	0.000234532233040085	0.00405214893524114	Medtr6g016470	Putative calcium-transporting ATPase
1198	MtrunA17_Chr6g0456231	1476.70089725662	1744.26111679317	2002.75653865145	4123.71047760536	7682.8449856787	5982.50153478704	3835.46259179539	1.76794540676801	0.303690320735898	5.82154018766206	5.83077809142552e-09	5.0011069588331e-07	Medtr6g016495	Putative protein kinase RLK-Pelle-LRR-II family
1199	MtrunA17_Chr6g0456681	97.2793739958246	163.599663368187	159.770465442981	341.729872603041	1074.70820224469	691.571919857079	421.443249585301	2.32635116635169	0.504684386482457	4.60951681617469	4.03605888423824e-06	0.000147983690820435	Medtr6g016875	Putative PMR5 domain, PC-Esterase
1200	MtrunA17_Chr6g0456691	256.817547348977	315.169939724007	302.663769043394	23.8020806788188	13.1866037085238	32.3542418646586	157.332363728063	-3.668613548238	0.392898092629113	-9.33731574945845	9.88072552127549e-21	5.93234643328413e-18	Medtr6g016880	Putative PMR5 domain, PC-Esterase
1201	MtrunA17_Chr6g0456801	11.6735248794989	21.6528966222601	18.0023059654063	0	0	0	8.55478791119422	-6.70300821920277	1.60084803221429	-4.18716085744328	2.82465639799513e-05	0.000736019644971263	Medtr6g016970	Putative plant self-incompatibility S1
1202	MtrunA17_Chr6g0456881	0	0	0	15.3013375792407	103.020341472842	100.095935768788	36.4029358034785	8.49600226782691	1.62969072320977	5.2132604958894	1.85550047076257e-07	1.06098547751799e-05	Medtr6g017055	Putative transcription factor TCP family
1203	MtrunA17_Chr6g0457821	0	0	0	8.50074309957814	8.2416273178274	29.3210316898469	7.67723368454207	6.24761967491966	1.84633946799519	3.38378710048565	0.000714934171157184	0.00964592129146952	Medtr6g018860	Putative delta(7)-sterol 5(6)-desaturase
1204	MtrunA17_Chr6g0457921	327.831490365929	205.702517911471	155.269888951629	16709.0606365308	3829.06005186261	12187.4384823936	5569.06051133601	5.56956962516984	0.591123047165801	9.42201399839457	4.42517227487227e-21	2.77237043020748e-18	Medtr6g021530	Putative triacylglycerol lipase
1205	MtrunA17_Chr6g0458281	5164.56196543833	2906.29990218779	2619.33551796662	8316.27697431729	9292.43480085039	8666.89253949543	6160.96695004264	1.29729170809144	0.325023084496678	3.99138328928356	6.56890140128411e-05	0.00144290525521042	Medtr6g022040	hypothetical protein
1206	MtrunA17_Chr6g0458831	20.4286685391232	40.8999158420468	19.1274500882442	0	0	0	13.4093390782357	-7.35170442509284	1.5302253389803	-4.80432798870773	1.55272120516147e-06	6.59998118164431e-05	NA	NA
1207	MtrunA17_Chr6g0459021	16.5374935792902	3.60881610371001	43.8806207906779	0	0	0	10.6711550789463	-7.02448670119858	1.98588700618371	-3.53720361698604	0.000404387773071759	0.00620556508634453	Medtr6g023065	Putative amino acid transporter, transmembrane domain-containing protein
1208	MtrunA17_Chr6g0459021	16.5374935792902	3.60881610371001	43.8806207906779	0	0	0	10.6711550789463	-7.02448670119858	1.98588700618371	-3.53720361698604	0.000404387773071759	0.00620556508634453	Medtr0531s0020	Putative amino acid transporter, transmembrane domain-containing protein
1209	MtrunA17_Chr6g0459281	56.4220369175782	48.1175480494668	88.8863857041937	113.059883224389	1063.99408673152	333.653119229292	284.02217664274	2.96553375781883	0.807061353562575	3.67448366190278	0.00023833089339577	0.00410587039590816	Medtr6g023610	Putative oxidoreductase
1210	MtrunA17_Chr6g0460561	98.2521677357828	79.3939542816202	84.3858092128421	45.0539384277641	46.1531129798334	37.4095921560116	65.1080957989757	-1.0254686624753	0.300602540759899	-3.41137722882514	0.000646356014967687	0.00890833763527201	NA	NA
1211	MtrunA17_Chr6g0460631	38.9117495983298	240.587740247334	47.2560531591916	0	7.41746458604466	8.08856046616466	57.0435946761774	-4.40257618199502	1.2483642772516	-3.5266758767623	0.000420811571842579	0.00640642825617078	Medtr6g027310	Putative xylogalacturonan beta-1,3-xylosyltransferase
1212	MtrunA17_Chr6g0461381	256.817547348977	297.125859205457	257.658004129878	41.6536411879329	56.867228493009	61.6752735545055	161.966258986627	-2.34391063789728	0.264606388346826	-8.85810298285413	8.13875147047648e-19	3.97543523097732e-16	Medtr6g029260	hypothetical protein
1213	MtrunA17_Chr6g0461551	134.245536114238	125.105624928614	189.024212636766	431.837749458569	558.782332148697	552.044251815738	331.83995118377	1.78265278261114	0.271234467848861	6.57236816820967	4.95212280149867e-11	7.43308474043699e-09	Medtr6g032880	Putative galactose mutarotase-like domain-containing protein
1214	MtrunA17_Chr6g0461591	34.0477808985386	31.2764062321534	76.5098003529769	267.773407636711	424.443806868111	530.811780592056	227.477163763425	3.10876096730364	0.503652820465543	6.17242838912351	6.72489901661654e-10	7.72130935298295e-08	Medtr6g032830	Putative transcription factor C2C2-GATA family
1215	MtrunA17_Chr6g0461981	1902.78455535833	3961.27714317235	3832.24088238587	1429.82498934904	745.043109531597	704.715830614596	2095.98108506863	-1.75136074539418	0.44627697132546	-3.92438072749434	8.69531264462747e-05	0.00181455622813555	Medtr6g033280	Putative mitochondrial carrier domain-containing protein
1216	MtrunA17_Chr6g0462031	1207.23703128818	1348.49428408631	900.115298270316	430.137600838654	530.760799268084	677.41693904129	849.026992132139	-1.07737070246871	0.285365691265609	-3.77540375540777	0.000159748697010987	0.00298753906499652	Medtr6g033320	Putative chlorophyll A-B binding protein
1217	MtrunA17_Chr6g0462171	653.717393251941	1288.34734902447	1328.79520907155	165.764490441774	501.090940923906	232.546113402234	695.04358268598	-1.86204869784211	0.531916961451	-3.50063794311556	0.000464145956436254	0.0068701706823505	NA	NA
1218	MtrunA17_Chr6g0463531	18.4830810592067	1629.98194017569	274.535165972446	37.4032696381438	32.9665092713096	17.1881909905999	335.093026184566	-4.45570094480772	1.20938532314267	-3.68426907416841	0.000229359854825464	0.00397708884248799	Medtr6g034935	Putative F-box domain, kelch-type beta propeller
1219	MtrunA17_Chr6g0464241	77.8234991966597	226.152475832494	243.031130532985	56.1049044572157	19.7799055627857	26.2878215150352	108.196622849529	-2.41850071304318	0.657615229517408	-3.67768355185144	0.000235361699973644	0.00406161007876673	Medtr6g036980	hypothetical protein
1220	MtrunA17_Chr6g0464411	408.573370782463	833.636519957012	992.377116343023	1659.34505303765	4067.24308134782	2636.87071196968	1766.34097557294	1.90440731426896	0.486873948642095	3.91149972098612	9.1724762308323e-05	0.00188950387774379	Medtr6g037330	Putative 3-oxo-5-alpha-steroid 4-dehydrogenase (NADP(+))
1221	MtrunA17_Chr6g0464411	408.573370782463	833.636519957012	992.377116343023	1659.34505303765	4067.24308134782	2636.87071196968	1766.34097557294	1.90440731426896	0.486873948642095	3.91149972098612	9.1724762308323e-05	0.00188950387774379	Medtr6g037340	Putative 3-oxo-5-alpha-steroid 4-dehydrogenase (NADP(+))
1222	MtrunA17_Chr6g0464441	22.3742560190396	51.7263641531768	60.7577826332463	104.559140124811	207.68900840925	181.992610488705	104.849860304705	1.87807589849736	0.533104690472034	3.52290259692601	0.000426848200747331	0.00646236682590996	NA	NA
1223	MtrunA17_Chr6g0465111	683.873999190647	328.402265437611	506.314855277053	28.9025265385657	8.2416273178274	51.5645729717997	267.883307788917	-4.10438081608233	0.673097654185645	-6.09774939870808	1.07572209491171e-09	1.16985792653814e-07	Medtr6g038640	Putative D-xylose 1-dehydrogenase (NADP(+))
1224	MtrunA17_Chr6g0466261	23.3470497589979	45.7116706469934	64.13321500176	143.662558382871	158.239244502286	122.339477050741	92.9055358906081	1.67693675319651	0.46479475641198	3.60790807138564	0.00030867581345989	0.00503841555781297	NA	NA
1225	MtrunA17_Chr6g0467121	1162.4885192501	3060.27605594609	3077.26917596164	4912.57943724621	15562.6648642535	23944.1611199639	8619.90652877024	2.60527026684525	0.65145681462136	3.99914500604233	6.35717234809759e-05	0.00140712250307085	Medtr6g043240	peroxidase
1226	MtrunA17_Chr6g0467251	22.3742560190396	15.6382031160767	11.2514412283789	0	0	0	8.21065006058255	-6.64782184313884	1.6288524015338	-4.08129173452361	4.47860979772321e-05	0.00106450369833782	Medtr6g043460	peroxidase
1227	MtrunA17_Chr6g0467521	91.4426115560751	92.6262799952236	65.2583591245979	5.10044585974688	0	11.1217706409764	44.2582445294366	-3.96360042450601	1.01404133838342	-3.90871680914388	9.27876538032807e-05	0.00190867051745664	Medtr6g044600	Putative chromatin regulator PHD family
1228	MtrunA17_Chr6g0467741	1628.4567206901	1175.27111110823	1421.05702714426	2942.95726107395	7371.31147306482	3832.96659090378	3062.00336399752	1.74350553522269	0.410052371501439	4.25190940571495	2.11955605789842e-05	0.000579723421917724	Medtr6g045077	Putative Hemopexin-like domain-containing protein
1229	MtrunA17_Chr6g0467851	0	0	0	25.5022292987344	23.0765564899167	34.3763819811998	13.8258612949752	7.09815097911056	1.4312968415953	4.95924449270711	7.07678571388029e-07	3.34337520472649e-05	NA	NA
1230	MtrunA17_Chr6g0468161	10.7007311395407	39.6969771408101	102.388115178248	0	0	0	25.4643039097665	-8.27807454643288	1.74357455432101	-4.74776058524011	2.05681300645092e-06	8.41597874927382e-05	NA	NA
1231	MtrunA17_Chr6g0468271	132.299948634321	196.079008301577	192.39964500528	311.12719744456	477.190221702206	426.671564590186	289.294597613022	1.22400610919634	0.304254667497918	4.02296575846191	5.74698543544503e-05	0.0012979809816935	Medtr6g046930	Putative P-loop containing nucleoside triphosphate hydrolase, leucine-rich repeat domain, L
1232	MtrunA17_Chr6g0470691	37.9389558583716	38.4940384395734	64.13321500176	0	0	0	23.4277015499508	-8.15822579003077	1.37848455343875	-5.91825695085182	3.25371373272755e-09	2.98626675361386e-07	Medtr6g054960	Putative DNA-binding domain-containing protein
1233	MtrunA17_Chr6g0471181	48.6396869979123	38.4940384395734	45.0057649135158	3.40029723983126	0	0	22.5899645984721	-5.24160486552947	1.1394806062095	-4.59999480198767	4.22501483081417e-06	0.000153544391436612	Medtr6g045273	hypothetical protein
1234	MtrunA17_Chr6g0472201	387.171908503382	607.484044124518	678.461906071251	11.0509660294516	65.9330185426192	19.2103311071411	294.885362396394	-4.11652583528909	0.697033013031708	-5.90578316711927	3.50975359382803e-09	3.20087306394083e-07	NA	NA
1235	MtrunA17_Chr6g0472421	2594.44090446864	2511.73600818217	2627.21152682648	1315.9150318147	1022.78595014238	1516.60508740587	1931.44908480671	-1.00469445680378	0.205108130524614	-4.89836484898976	9.66374726737386e-07	4.36519643414494e-05	Medtr0020s0020	Putative transcription factor HSF-type-DNA-binding family
1236	MtrunA17_Chr6g0472471	31.1293996786639	30.0734675309167	82.1355209671663	7.65066878962033	4.1208136589137	4.04428023308233	26.5256918097272	-3.17371236029687	0.768113572177159	-4.13182695275286	3.59891323553544e-05	0.000890275369398248	Medtr0198s0030	Putative transcription factor & lipid binding HD-SAD family
1237	MtrunA17_Chr6g0472631	64.2043868372442	55.3351802568868	83.2606650900042	28.0524522286079	18.955742831003	26.2878215150352	46.0160414597969	-1.47140751250209	0.405617044853466	-3.62757810888754	0.000286092240189324	0.0047438965880415	NA	NA
1238	MtrunA17_Chr6g0473251	134.245536114238	2.40587740247334	127.141285880682	1.70014861991563	3.29665092713096	2.02214011654117	45.1352731768302	-5.22823177301161	1.3284372983952	-3.93562554990553	8.29802694333323e-05	0.00175066499619268	NA	NA
1239	MtrunA17_Chr6g0474391	64.2043868372442	34.8852223358634	63.0080708789221	175.965382161267	294.226095246438	381.17341196801	168.910428237957	2.38909219890876	0.454387565735708	5.25782917285716	1.45765825789374e-07	8.57311292535502e-06	Medtr6g464620	Gibberellin 20 oxidase (gibberellin biosynthesis)
1240	MtrunA17_Chr6g0475091	51.558068217787	155.17909245953	252.032283515688	316.227643304307	950.259629745499	1179.91875800177	484.195912540764	2.41558050424475	0.715145143050073	3.3777485979173	0.000730818614259711	0.00978237884085026	Medtr6g463710	Putative protein kinase RLK-Pelle-DLSV family
1241	MtrunA17_Chr6g0475091	51.558068217787	155.17909245953	252.032283515688	316.227643304307	950.259629745499	1179.91875800177	484.195912540764	2.41558050424475	0.715145143050073	3.3777485979173	0.000730818614259711	0.00978237884085026	Medtr6g057770	Putative protein kinase RLK-Pelle-DLSV family
1242	MtrunA17_Chr6g0475791	3306.52592211808	5332.62726258216	2521.44797927972	892.578025455705	784.602920657168	803.800696325113	2273.59713440299	-2.16932714839827	0.33562993607702	-6.46344951750805	1.02342688532413e-10	1.43873850771494e-08	Medtr6g461910	hypothetical protein
1243	MtrunA17_Chr6g0476511	44.7485120380793	370.505119980894	187.899068513928	35.7031210182282	9.88995278139287	26.2878215150352	112.505599307926	-3.06911408593905	0.86574560663453	-3.54505302991929	0.000392534104632824	0.00605915391612928	Medtr6g060440	Putative S-adenosyl-L-methionine-dependent methyltransferase
1244	MtrunA17_Chr6g0476521	57.3948306575365	303.140552711641	135.017294740547	16.1514118891985	8.2416273178274	10.1107005827058	88.3427363165761	-3.8417960072882	0.748215390174996	-5.13461238265851	2.82726111525579e-07	1.53733656755767e-05	Medtr6g060390	Putative S-adenosyl-L-methionine-dependent methyltransferase
1245	MtrunA17_Chr6g0477401	33378.4988054473	33002.623268428	40687.461770064	20837.0214856859	13114.077388127	16595.7039364533	26269.2311090343	-1.08284391414311	0.244156614926856	-4.43503820065454	9.20559637598877e-06	0.00029195946701827	Medtr6g065670	Putative translation initiation factor IF6
1246	MtrunA17_Chr6g0478191	94.3609927759498	78.1910155803835	154.144744828792	0	0	0	54.4494588641875	-9.37536620149246	1.31781246666042	-7.11434019534764	1.12449474275247e-12	2.21964479393036e-10	Medtr6g069040	putative aquaporin TIP-type alpha
1247	MtrunA17_Chr6g0478661	72.9595304968684	26.4646514272067	69.7589356159495	2.55022292987344	5.76913912247918	0	29.5837465987295	-4.31225552710151	1.01420963764306	-4.2518384435025	2.12022792845443e-05	0.000579723421917724	Medtr6g471080	hypothetical protein
1248	MtrunA17_Chr6g0479011	6.80955617970772	7.21763220742002	5.62572061418947	62.9054989368782	28.0215328806131	41.4538723890939	25.3389688679837	2.75212850958562	0.646314729646641	4.25818627263886	2.06092191943819e-05	0.000567817483712133	NA	NA
1249	MtrunA17_Chr6g0479181	93.3881990359916	91.4233412939869	123.765853512168	539.797186823212	1613.7106288306	1339.66782720852	633.625506117414	3.50095306081867	0.472527422782234	7.40899446682929	1.27260614961508e-13	2.9817265549396e-11	Medtr6g071190	fused compound leaf1 (class M KNOX)
1250	MtrunA17_Chr6g0479211	2160.57489644726	2325.28050949048	2437.06217006688	3997.8994797316	6725.99205407894	5900.60486006712	3924.56899498038	1.26389555921361	0.254672409550907	4.96282876281095	6.94738297050308e-07	3.28762938960473e-05	Medtr6g071280	MAP kinase kinase
1251	MtrunA17_Chr6g0479751	0	0	0	5.9505201697047	45.3289502480507	19.2103311071411	11.7483002541494	6.86549477854509	1.84593130203763	3.71925800866295	0.000199808872911591	0.00356795789908533	NA	NA
1252	MtrunA17_Chr6g0479761	6.80955617970772	0	10.1262971055411	32.3028237783969	152.470105379807	68.7527639623996	45.0769244009754	3.8949845354683	1.10637655244269	3.52048723996261	0.000430754717949194	0.0064960336036514	Medtr6g072590	Putative P-loop containing nucleoside triphosphate hydrolase, leucine-rich repeat domain, L
1253	MtrunA17_Chr6g0479771	8.75514365962421	7.21763220742002	12.3765853512168	49.3043099775532	75.822971324012	98.0737956522465	41.9250730286788	2.9739474785203	0.55451081407625	5.36319112815599	8.17644091200661e-08	5.13370044974115e-06	Medtr6g072590	hypothetical protein
1254	MtrunA17_Chr6g0479781	0	0	0	11.9010403394094	31.3181838077441	12.132840699247	9.22534414106675	6.51772463419628	1.69346032410473	3.84876134469933	0.000118716596702109	0.00236114120107528	Medtr6g072600	Putative TIR domain-containing protein
1255	MtrunA17_Chr6g0479921	32.1021934186221	42.1028545432834	79.8852327214905	255.022292987344	281.863654269697	212.324712236822	150.55015669621	2.28483273194935	0.436984537518276	5.22863519365097	1.70765939824843e-07	9.90201935575882e-06	NA	NA
1256	MtrunA17_Chr6g0479971	127.43597993453	210.514272716417	132.767006494872	1340.56718680347	2218.64607395914	706.737970731137	789.444748439927	3.1810569057353	0.49629785988446	6.40957207930709	1.45928644214086e-10	2.00578793379512e-08	Medtr6g073040	hypothetical protein
1257	MtrunA17_Chr6g0479971	127.43597993453	210.514272716417	132.767006494872	1340.56718680347	2218.64607395914	706.737970731137	789.444748439927	3.1810569057353	0.49629785988446	6.40957207930709	1.45928644214086e-10	2.00578793379512e-08	Medtr6g073090	hypothetical protein
1258	MtrunA17_Chr6g0480261	136.191123594154	240.587740247334	433.18048729259	1602.39007427048	2574.68437408928	1374.04420918972	1060.17966811393	2.77756858934193	0.507824742181252	5.46954167182064	4.51200831987838e-08	3.00998999468924e-06	Medtr6g074610	hypothetical protein
1259	MtrunA17_Chr6g0480421	178.021254412359	193.673130899104	229.529401058931	442.038641178063	700.538322015329	438.804405289433	363.76752580887	1.39624632585595	0.300365670279893	4.64848837270542	3.34376466537471e-06	0.00012596595279926	Medtr6g074820	Putative winged helix-turn-helix DNA-binding domain, leucine-rich repeat domain, L
1260	MtrunA17_Chr6g0480561	196.504335471566	348.852223358634	317.290642640286	22.952006368861	0	1.01107005827058	147.768379649603	-5.16473049285809	1.33882322641398	-3.85766424645301	0.000114475751894093	0.00228784791528146	Medtr6g074880	Putative oxidoreductase, Very-long-chain 3-oxoacyl-CoA synthase
1261	MtrunA17_Chr6g0481411	10915.7185560715	12588.7535084417	12959.4100068469	8260.17206986008	4785.91298346237	4576.10308373266	9014.34503473587	-1.04902599563414	0.304989117663321	-3.43955221639141	0.000582677370403907	0.0082395383403681	Medtr6g478120	Putative 50S ribosomal protein L30e
1262	MtrunA17_Chr6g0481421	5054.63627282304	7548.4403502601	6370.56602350816	3782.83067931227	2205.45947025061	2180.87811568965	4523.80181864064	-1.21562696770239	0.326021193385174	-3.72867467626927	0.000192489460317569	0.00346276763850937	Medtr6g478120	hypothetical protein
1263	MtrunA17_Chr6g0481891	296.702090687265	274.270023881961	560.321773173272	133.461666663377	91.4820632278841	114.250916584576	245.081422369722	-1.73789803491698	0.402547095531618	-4.31725394173283	1.57982366740007e-05	0.000454834548159865	Medtr6g077990	Putative GRAM domain, PH domain-containing protein
1264	MtrunA17_Chr6g0482941	67.1227680571189	50.5234254519401	392.675298870425	1196.9046284206	1021.13762467881	1645.01098480624	728.895788380857	2.92045308303435	0.799851180278709	3.65124557547907	0.000260971550155679	0.00441113116167483	Medtr0110s0040	Putative beta-glucosidase
1265	MtrunA17_Chr6g0482951	2.91838121987474	0	2.25028824567579	99.4586942650642	5.76913912247918	50.5535029135291	26.8250009611038	4.88378301844082	1.38100170767402	3.5364062124633	0.000405610491447227	0.00621770678352002	Medtr0110s0020	Putative beta-glucosidase
1266	MtrunA17_Chr6g0482951	2.91838121987474	0	2.25028824567579	99.4586942650642	5.76913912247918	50.5535029135291	26.8250009611038	4.88378301844082	1.38100170767402	3.5364062124633	0.000405610491447227	0.00621770678352002	Medtr0110s0030	Putative beta-glucosidase
1267	MtrunA17_Chr6g0483521	4.86396869979123	7.21763220742002	19.1274500882442	36.553195328186	182.139963723985	58.6420633796938	51.4240455712201	3.15677099720163	0.897767298482592	3.51624636198847	0.000437694638299015	0.00656975092767673	Medtr6g082190	Putative heavy metal-associated domain, HMA
1268	MtrunA17_Chr6g0484121	107.007311395407	198.48488570405	333.042660360017	44.2038641178063	50.2739266387471	45.4981526221762	129.751800139701	-2.18836968800141	0.507808196548357	-4.30944144438011	1.63667384812192e-05	0.000468394276355766	Medtr6g083730	Putative CALMODULIN-BINDING PROTEIN60
1269	MtrunA17_Chr6g0484581	49.6124807378705	22.8558353234967	22.5028824567579	0	3.29665092713096	0	16.3779749075427	-4.79863159837604	1.35101100441478	-3.55188194818197	0.000382486422543132	0.00592627753294114	Medtr6g084570	hypothetical protein
1270	MtrunA17_Chr6g0484841	146.891854733695	62.5528124643068	140.643015354737	485.392430985912	431.861271454156	511.601449484915	296.490472412953	2.0262299891496	0.392159708029004	5.16684898439321	2.38073465334477e-07	1.3194306148989e-05	NA	NA
1271	MtrunA17_Chr6g0484951	23.3470497589979	76.9880768791469	27.0034589481095	4.25037154978907	0	0	21.9314928560072	-4.87991717242467	1.44602413463172	-3.37471350273659	0.000738925733953563	0.00987187868210921	Medtr6g085130	Putative mediator complex, subunit Med25, von Willebrand factor type A
1272	MtrunA17_Chr6g0485191	6350.39753444743	17138.2676765188	28728.30488842	3095.1205625564	2757.64850054505	1886.65672873291	9992.73264853676	-2.75416886540027	0.562641884052115	-4.89506548208765	9.82730002525916e-07	4.41829889903188e-05	Medtr6g086170	sulfate transporter
1273	MtrunA17_Chr6g0485531	7.78234991966597	4.81175480494668	5.62572061418947	34.8530467082704	65.1088558108364	68.7527639623996	31.1557486367181	3.1968745219114	0.62860772837949	5.08564304507159	3.66382567022393e-07	1.91282231866274e-05	NA	NA
1274	MtrunA17_Chr6g0486831	6356.23429688718	6720.81852380927	7783.74704179256	4342.17957526451	2601.88174423811	3210.1474350091	5169.16810283346	-1.0386943480031	0.258865279132046	-4.0124900159873	6.00816208723978e-05	0.00134610650235966	Medtr6g088665	Putative aminocyclopropanecarboxylate oxidase
1275	MtrunA17_Chr6g0487221	512.662300957996	425.840300237781	289.162039569339	1160.35143309242	1663.16039273757	783.579295159702	805.792626959134	1.55478886262314	0.394218650387414	3.94397591563764	8.01417103774753e-05	0.00169823819953563	Medtr6g090460	hypothetical protein
1276	MtrunA17_Chr6g0487981	29435.7657773966	31741.943509532	55367.21714073	14775.1415813768	6566.10448411309	10269.4385818543	24692.6018458338	-1.88240014599335	0.422752486351313	-4.45272400936052	8.47877086076068e-06	0.000273286672444595	Medtr6g091680	Putative flavone 3'-O-methyltransferase
1277	MtrunA17_Chr6g0487991	4971.94880492659	2313.25112247812	8070.65879311622	1682.29705940651	1512.33861282133	1423.58664204498	3329.01350579896	-1.73337766288298	0.473621098936017	-3.65984046482935	0.000252372322788618	0.00430107508601134	Medtr6g091690	Putative vacuolar protein sorting-associated protein Ist1
1278	MtrunA17_Chr6g0488881	132.299948634321	116.685054019957	130.516718249196	230.370137998568	577.738074979701	603.608824787538	298.536459778213	1.89464394736971	0.444936660710981	4.25823294565612	2.06049177296546e-05	0.000567817483712133	Medtr6g093180	Mtnodulin 18
1279	MtrunA17_Chr6g1025029	61141.0593501157	84102.2563582605	104317.737348915	41309.3610924	28435.2625719681	33151.9761406341	58742.9421437156	-1.27819251374354	0.288689871182478	-4.42756272850184	9.530386102162e-06	0.000300667207853337	NA	NA
1280	MtrunA17_Chr6g1025074	1798.6956251828	1935.5283702898	3690.4727229083	1047.29154986803	246.424656803039	509.579309368374	1537.99870573672	-2.04164628304068	0.597476222096406	-3.4171172132625	0.000632880248279276	0.0087756347801771	NA	NA
1281	MtrunA17_Chr6g1026741	22.3742560190396	43.3057932445201	37.1297560536505	5.9505201697047	9.06579004961014	6.0664203496235	20.6487559810248	-2.27512771181013	0.618141613077398	-3.68059302864837	0.000232692143513841	0.00402760053088611	NA	NA
1282	MtrunA17_Chr6g1028408	0	4.81175480494668	0	5.9505201697047	279.391166074349	116.273056701117	67.7377496250195	6.42146714814038	1.72773987509343	3.71668631413228	0.000201852802033641	0.00359307961816398	NA	NA
1283	MtrunA17_Chr6g1028433	402.736608342714	1611.93785965714	2370.67866681944	238.870881098146	303.291885296048	160.760139265023	848.046006746419	-2.64073652803281	0.652208014162467	-4.04891763163001	5.14550487831016e-05	0.00118725624570072	NA	NA
1284	MtrunA17_Chr7g0214121	0	0	14.6268735968926	79.0569108260767	565.375634002959	467.114366921009	187.695630891156	6.25202656424322	1.53135313722389	4.08268113491914	4.45190879741391e-05	0.00106082061007602	Medtr7g005400	Putative transferase
1285	MtrunA17_Chr7g0214281	34.0477808985386	57.7410576593601	39.3800442993263	93.5081740953595	103.020341472842	101.107005827058	71.4674007087475	1.18898673725341	0.343187052389803	3.46454427395739	0.000531130703993455	0.00764186508157133	NA	NA
1286	MtrunA17_Chr7g0214301	0	0	0	45.904012737722	59.3397166883572	63.6974136710467	28.1568571828543	8.12512028572437	1.31107900872198	6.19727738120421	5.74482080111541e-10	6.70283363025689e-08	Medtr7g405860	hypothetical protein
1287	MtrunA17_Chr7g0214311	220.824178970522	184.04962128921	90.0115298270316	459.04012737722	679.110090988978	711.79332102249	390.804811579242	1.90123668747053	0.424517224820853	4.47858549973527	7.51392746133255e-06	0.000248771936587369	NA	NA
1288	MtrunA17_Chr7g0216601	23.3470497589979	13.2323257136034	32.629179562299	0	0	0	11.5347591724834	-7.13731230476966	1.57088349008024	-4.54350201643859	5.53272758995512e-06	0.000193035927863095	Medtr7g009410	AP2-domain transcription factor WRINCKLED
1289	MtrunA17_Chr7g0216991	103.116136435574	111.87329921501	100.137826932573	22.1019320589032	21.4282310263512	28.3099616315763	64.4945645499979	-2.13973351700661	0.31929973676771	-6.70133191673521	2.06528324269977e-11	3.31888713533262e-09	Medtr7g009845
1290	MtrunA17_Chr7g0217111	14.5919060993737	14.43526441484	7.87600885986526	0	0	0	6.15052989567983	-6.22969201164551	1.7340476267139	-3.59257261200551	0.000327429373998051	0.00525985904640459	Medtr7g010020	Putative transcription factor Homobox-WOX family
1291	MtrunA17_Chr7g0217881	17.5102873192484	8.42057090865669	16.8771618425684	0	0	0	7.13467001174559	-6.44534067650252	1.69798362711042	-3.79587916726323	0.000147121147562736	0.00281188336549821	Medtr7g011470	Putative 7-deoxyloganetin glucosyltransferase
1292	MtrunA17_Chr7g0218071	2002.00951683407	1261.88269759727	1106.01667274965	3214.98104026045	4111.74786886409	4337.4905499808	2672.35472438105	1.41606549011809	0.310672852166284	4.55805996643747	5.162829821981e-06	0.000182061419784934	Medtr7g011800	Putative protein-serine/threonine kinase CMGC-CDK-CRK7-CDK9 family
1293	MtrunA17_Chr7g0219161	1039.91650801536	629.136940746778	1029.50687239667	3140.17450098416	3433.46194060689	2936.14744921777	2034.72403532794	1.81677716258304	0.266539344869812	6.81616878540175	9.35004381291203e-12	1.6001548836063e-09	NA	NA
1294	MtrunA17_Chr7g0219501	814.228360345052	1150.00939838226	747.095697564362	331.528980883547	435.157922381287	277.03319596614	625.842259253774	-1.37615399406704	0.301929567451363	-4.55786429160741	5.16764084055921e-06	0.000182061419784934	Medtr7g015120	Putative protein LONGIFOLIA 1/2
1295	MtrunA17_Chr7g0220181	1052.56282663482	1717.79646536596	2316.67174892323	255.022292987344	594.221329615355	453.970456163492	1065.0408532817	-1.96461857775433	0.454415781578022	-4.3233942512558	1.53646802447108e-05	0.000446365645133387	Medtr7g016780	Putative naringenin-chalcone synthase
1296	MtrunA17_Chr7g0220501	190.667573031816	170.817295575607	306.039201411907	485.392430985912	848.063451004439	738.081142537525	456.510182424534	1.63385719373266	0.371707428954298	4.39554624541427	1.10494535831223e-05	0.000339120556775294	Medtr7g017570	Putative Smr domain, tetratricopeptide-like helical domain-containing protein
1297	MtrunA17_Chr7g0220571	281.137390847933	434.260871146438	334.167804482855	116.460180464221	131.866037085238	80.8856046616466	229.796314781389	-1.66916730095253	0.325064225098621	-5.13488465378225	2.82317119172483e-07	1.53733656755767e-05	Medtr7g017880	Putative transcription factor bZIP family
1298	MtrunA17_Chr7g0220711	63.231593097286	20.4499579210234	31.5040354394611	198.067314220171	346.972510080533	285.121756432304	157.557861198463	2.84145730712101	0.524328200709129	5.41923418057254	5.98548726975324e-08	3.85035173274595e-06	Medtr7g018130	Putative protein kinase RLK-Pelle-CrRLK1L-1 family
1299	MtrunA17_Chr7g0220741	168.293317012776	431.854993743964	441.056496152455	680.909522276209	2188.15205288317	1741.06264034194	941.888170401754	2.14709720171485	0.578174978177895	3.71357682838745	0.000204350389232124	0.00362633858822695	Medtr7g018200	Putative protein kinase RLK-Pelle-LRR-II family
1300	MtrunA17_Chr7g0221301	457.213057780375	322.387571931427	311.664922026097	177.665530781183	64.2846930790537	95.0405854774348	238.042726845929	-1.69526679304492	0.469597496926373	-3.61004222582285	0.000306147162566492	0.00501013916979201	Medtr7g019160	hypothetical protein
1301	MtrunA17_Chr7g0221431	635.234312192734	866.115864890402	830.356362654367	1724.8007749044	2899.40449041168	2957.37992044145	1652.21528758251	1.70138537962089	0.303578763416459	5.60442819014607	2.08943592319026e-08	1.51676206222721e-06	Medtr7g020850	CORYNE
1302	MtrunA17_Chr7g0221471	361.879271264467	1469.99109291121	3439.56558351544	11216.7305198934	12720.9517650666	10051.0474492679	6543.36094698649	2.6888709755374	0.722962902563797	3.71923782811266	0.000199824836025356	0.00356795789908533	Medtr7g020980	Putative transcription factor AP2-EREBP family
1303	MtrunA17_Chr7g0221501	71.0139430169519	218.934843625074	604.20239396395	1678.04668785672	1856.01447197473	1573.22501066903	1000.23955851774	2.51439509861652	0.714923301010132	3.51701377625247	0.000436431130058461	0.00656446176260689	Medtr7g021010	Putative transcription factor AP2-EREBP family
1304	MtrunA17_Chr7g0221581	67.1227680571189	163.599663368187	150.769312460278	31.4527494684391	16.4832546356548	5.05535029135291	72.4138497135051	-2.83985091510792	0.753259688580958	-3.77008216178118	0.00016319381322532	0.00303050282009791	NA	NA
1305	MtrunA17_Chr7g0221811	0	0	0	147.062855622702	126.921060694542	216.368992469905	81.7254847978581	9.66208261086545	1.27146127766575	7.59919533578239	2.97977714929429e-14	8.17849501576306e-12	NA	NA
1306	MtrunA17_Chr7g0221831	99.2249614757411	166.00554077066	202.525942110821	388.483959650721	496.970127264992	471.158647154092	304.061529737838	1.53825034077274	0.345337923795	4.45433366792893	8.41541396405963e-06	0.00027158321951874	Medtr7g021690	hypothetical protein
1307	MtrunA17_Chr7g0222171	38468.1556529089	39006.4903263003	43486.8203476846	22103.6322075231	9271.83073255582	15837.4013927504	28029.0551099538	-1.35729772280589	0.358907304990551	-3.78175006173703	0.000155729679613349	0.00293331610246869	Medtr7g021850	Putative perakine reductase
1308	MtrunA17_Chr7g0222551	23.3470497589979	26.4646514272067	23.6280265795958	62.9054989368782	106.316992399973	135.483387808258	63.024267818485	2.05248262648703	0.460971872056138	4.45251164096424	8.48716374051538e-06	0.000273286672444595	Medtr7g022710	Glutaredoxin family protein
1309	MtrunA17_Chr7g0222881	3205.35537316242	3905.94196291547	3797.3614145779	2042.72856682863	1210.69505298884	1290.12539435326	2575.36796080442	-1.26342285366883	0.281383047399668	-4.49004609675116	7.12077617217095e-06	0.000237241212145427	Medtr7g023670	Putative leucine-rich repeat-containing, plant-type, leucine-rich repeat domain, L
1310	MtrunA17_Chr7g0224821	1304.51640528401	1680.50536562763	2365.05294620526	3378.19530777235	5067.77663773207	4675.18794944317	3078.53910201075	1.29438866565278	0.318045793464266	4.06981853636184	4.70497703357495e-05	0.00110687945412732	Medtr7g028740	SQUAMOSA Promoter Binding Protein-Like
1311	MtrunA17_Chr7g0225721	5.83676243974947	22.8558353234967	30.3788913166232	0	0	0	9.84524817997823	-6.90575769935265	1.79963379919144	-3.83731273687756	0.000124388021692356	0.00245530027202192	NA	NA
1312	MtrunA17_Chr7g0226931	613.832849913653	836.042397359485	731.343679844632	1229.207452199	1785.13647704141	1588.39106154309	1130.65898631688	1.07790065037515	0.240856070350994	4.47528953206099	7.63078351522735e-06	0.000251327485857528	Medtr7g033155	Putative alpha-L-fucosidase
1313	MtrunA17_Chr7g0227051	24.3198434989561	28.8705288296801	40.5051884221642	308.576974514686	55.2189030294436	161.771209323293	103.210441269704	2.48894372871963	0.704837334260075	3.5312314029626	0.000413629714879822	0.00632046381395631	NA	NA
1314	MtrunA17_Chr7g0227501	1224.74731860743	2054.61930171223	3310.17400938909	0	0	25.2767514567646	1102.46956352759	-8.03161366189521	2.23368604076381	-3.59567706263177	0.0003235489718031	0.00520913844602991	Medtr7g033775	Putative oleosin
1315	MtrunA17_Chr7g0227711	8.75514365962421	10.82644831113	23.6280265795958	48.4542356675954	104.668666936408	173.90405002254	61.7060951961489	2.92219708496734	0.714653619062748	4.08896982680888	4.33293204390746e-05	0.00103627193836821	Medtr7g034050	hypothetical protein
1316	MtrunA17_Chr7g0228441	16.5374935792902	12.0293870123667	16.8771618425684	0	0	0	7.57400707237088	-6.5306100720503	1.60661942757907	-4.06481457895161	4.80706628247415e-05	0.00112355914999694	Medtr7g036780	Putative S-phase kinase-associated protein
1317	MtrunA17_Chr7g0228601	40.8573370782463	31.2764062321534	31.5040354394611	62.0554246269204	117.855270644932	122.339477050741	67.6479918454089	1.53988187487047	0.443714078718874	3.47043726743252	0.000519611703910255	0.00749859273659972	Medtr7g037430	Putative tetratricopeptide-like helical domain, DYW domain-containing protein
1318	MtrunA17_Chr7g0228611	8817.40245898154	12733.1061525901	16465.3590936098	6528.57070047601	5657.87715368851	6113.94064236221	9386.0427002847	-1.05469939981669	0.284367307868565	-3.70893337817924	0.000208134178087835	0.00368667417228846	Medtr7g037440	Glucose-6-phosphate 1-dehydrogenase, cytoplasmic isoform
1319	MtrunA17_Chr7g0230391	4457.34091648868	8456.65906969379	4829.11857522025	119.860477704052	46.1531129798334	380.162341909739	3048.21574899939	-5.02301324123234	0.743196995952006	-6.75865654542651	1.39277111996058e-11	2.28058357421272e-09	NA	NA
1320	MtrunA17_Chr7g0230411	743.2144173281	1536.15272147923	1545.94802477927	547.447855612832	142.580152598414	235.579323577046	791.820415895814	-2.04683470714237	0.589718777748801	-3.47086574885062	0.000518783300341566	0.00749414332458325	Medtr0388s0020	Putative small auxin-up RNA
1321	MtrunA17_Chr7g0230731	108.952898875324	111.87329921501	427.5547666784	1159.50135878246	3288.40929981313	3000.85593294709	1349.52459271857	3.52232065497667	0.688747455936747	5.11409606614961	3.15246900477083e-07	1.69182503256034e-05	NA	NA
1322	MtrunA17_Chr7g0230891	151.755823433486	258.631820765884	342.04381334272	3.40029723983126	0	13.1439107575176	128.16261092324	-5.53314179622627	1.02784911389878	-5.3832237839251	7.31634842473254e-08	4.64426971921513e-06	NA	NA
1323	MtrunA17_Chr7g0231431	313.239584266555	416.216790627888	298.163192552042	877.276687876464	946.962978818368	832.11065795669	613.994982016334	1.37161993594132	0.209408808262642	6.54996295199305	5.75513591947048e-11	8.50550061862666e-09	NA	NA
1324	MtrunA17_Chr7g0232061	4497.22545982697	4013.00350732553	3627.46465202937	8875.62587026954	8877.05678403189	9829.62310650661	6619.99989666498	1.18407400287511	0.14687510949247	8.06177443521032	7.51948569233963e-16	2.57981021628019e-13	Medtr7g045280	Putative nucleoporin, NSP1-like, nucleoporin NSP1/NUP62
1325	MtrunA17_Chr7g0232411	19488.9497863235	20102.308636366	34049.1114453204	14086.5813903109	9572.65012965652	8593.08442524168	17648.7809688698	-1.19107411750599	0.348175993215885	-3.4208967324392	0.000624150271166516	0.00868536294772951	NA	NA
1326	MtrunA17_Chr7g0233181	9.72793739958246	7.21763220742002	24.7531707024337	0	0	0	6.94979005157269	-6.40525039695733	1.83638049442544	-3.48797562182851	0.000486692451542495	0.00714518072389362	Medtr3g435000	Putative heavy metal-associated domain, HMA
1327	MtrunA17_Chr7g0233331	15.5646998393319	22.8558353234967	12.3765853512168	136.861963903208	112.910294254235	128.405897400364	71.4958793453088	2.90409858570265	0.384739624906485	7.54821806152282	4.41253689785425e-14	1.18845701737628e-11	Medtr7g451420	Putative ankyrin repeat-containing domain, PGG domain-containing protein
1328	MtrunA17_Chr7g0233771	61954.3149167208	77108.3707492705	79594.9455377984	116839.313606462	154814.024188997	233637.057995108	120658.004499059	1.20843972233479	0.32151773358938	3.75854765099249	0.000170902493913876	0.00313589369973477	Medtr7g050870	Putative pectinesterase
1329	MtrunA17_Chr7g0233801	588.540212674739	122.69974752614	634.581285280573	678.359299346336	2541.71786481797	9742.67108149533	2384.76158185685	3.26761341404134	0.96649370641443	3.3808946632087	0.000722502347558566	0.0097116581876354	Medtr7g050950	Putative pectinesterase
1330	MtrunA17_Chr7g0234231	159.538173353152	431.854993743964	315.040354394611	81.6071337559501	12.3624409767411	28.3099616315763	171.452176309332	-2.88877648583245	0.768601482648417	-3.75848414431679	0.000170945869123957	0.00313589369973477	Medtr7g052020	Putative Gnk2-like domain-containing protein
1331	MtrunA17_Chr7g0234251	268.491072228476	279.081778686907	436.555919661103	20.4017834389875	23.0765564899167	68.7527639623996	182.726645744632	-3.13952152010656	0.585173619123907	-5.36511116958228	8.08993769140466e-08	5.0904784787902e-06	Medtr7g052120	Epidermal Patterning Factor-Like
1332	MtrunA17_Chr7g0234711	111.871280095198	116.685054019957	106.8886916696	15.3013375792407	18.955742831003	14.1549808157882	63.9761811684645	-2.78577554434109	0.340346908135931	-8.18510607191555	2.72063910816281e-16	1.04541464610859e-13	NA	NA
1333	MtrunA17_Chr7g0235131	112.844073835156	103.452728306354	105.763547546762	31.4527494684391	46.9772757116162	59.6531334379644	76.6905847177153	-1.22729117449305	0.360198933260442	-3.40725932579499	0.000656187499416177	0.0090395160352174	Medtr7g055630	Putative PGG domain-containing protein
1334	MtrunA17_Chr7g0235261	133.27274237428	140.74382804469	262.15858062123	384.233588100932	478.014384433989	438.804405289433	306.204588144092	1.27954748637329	0.360420137627143	3.55015536811374	0.000385003859305202	0.00596207749667738	NA	NA
1335	MtrunA17_Chr7g0236161	214.987416530772	295.922920504221	230.654545181768	152.163301482449	107.141155131756	103.129145943599	183.999747462428	-1.0304902169916	0.29595103727275	-3.48196183560559	0.000497754627721684	0.00726318512218289	NA	NA
1336	MtrunA17_Chr7g0236561	715.976192609269	601.469350618335	535.568602470838	1041.34102969832	1442.28478061979	1400.33203070476	956.161997786886	1.06703810710245	0.232908887319207	4.58135419126386	4.6197465037545e-06	0.000165592629964802	Medtr7g056647	Putative protein kinase RLK-Pelle-DLSV family
1337	MtrunA17_Chr7g0236791	336.586634025553	1678.09948822515	277.91059834096	0	18.955742831003	28.3099616315763	389.977070842374	-5.6031025996992	1.26560689517572	-4.42720612621287	9.5461499422535e-06	0.000300667207853337	Medtr7g056803	Putative albumin I chain a
1338	MtrunA17_Chr7g0236801	635.234312192734	1974.02240872938	1027.256584151	0	28.8456956123959	103.129145943599	628.081357771517	-4.78606779387705	1.33605654122817	-3.58223446851843	0.000340667817835945	0.00542414687415143	Medtr7g056817	Putative albumin I chain a
1339	MtrunA17_Chr7g0237391	848.27614124359	1071.81838280187	661.584744228682	431.837749458569	224.996425776688	371.062711385304	601.596025815784	-1.32882146542295	0.356607771157971	-3.72628297220789	0.000194324239091853	0.00349359341633694	Medtr7g058860	Putative protein kinase RLK-Pelle-SD-2b family
1340	MtrunA17_Chr7g0237841	5058.52744778288	2778.78839985671	3855.86890896547	132.611592353419	0	264.900355266893	2015.11611737089	-4.87898969969174	1.39902704978056	-3.4874162729427	0.000487711603314801	0.00715285531599454	Medtr7g059330	abscisic acid-insensitive 3
1341	MtrunA17_Chr7g0237941	100.197755215699	123.902686227377	73.1343679844632	35.7031210182282	17.3074173674375	26.2878215150352	62.7555282213734	-1.90655717198387	0.46104045693694	-4.13533594134158	3.54435752341632e-05	0.000878287527664101	Medtr7g059410	hypothetical protein
1342	MtrunA17_Chr7g0238571	18541.4486836042	11945.1813032801	5292.67795382946	2382.75829081175	2962.86502075895	2873.461105605	7333.06539298157	-2.12210104484626	0.474812361094182	-4.46934666982127	7.84588790521905e-06	0.000255781270973425	Medtr7g061018	Metallothionein-like protein 2
1343	MtrunA17_Chr7g0238901	1983.52643577486	2028.15465028503	2840.98891016568	1054.94221865765	959.325419795109	1344.72317749987	1701.94346869637	-1.02891396104294	0.255932294475434	-4.02025841698419	5.81343372225102e-05	0.00130990888539134	Medtr7g062140	Putative NAD(P)-binding domain-containing protein
1344	MtrunA17_Chr7g0239121	0	0	0	17.0014861991563	29.6698583441786	79.874534603376	21.0909798577852	7.70704312422704	1.62560323705695	4.74103578815464	2.12628365980689e-06	8.63329415397663e-05	Medtr7g062600	Putative (S)-norcoclaurine synthase
1345	MtrunA17_Chr7g0239171	2.91838121987474	8.42057090865669	11.2514412283789	39.1034182580594	68.4055067379674	64.7084837293173	32.4679670137091	2.94754252684995	0.669963911417762	4.39955417988474	1.08473493525934e-05	0.000333628346843532	Medtr7g062660	Putative protein kinase RLK-Pelle-L-LEC family
1346	MtrunA17_Chr7g0239381	354.096921344801	427.043238939018	358.920975185289	152.163301482449	47.8014384433989	131.439107575176	245.244163828355	-1.7834347292208	0.486613097264626	-3.66499533047082	0.000247343095784976	0.00423288638802092	Medtr7g063030	Putative protein kinase RLK-Pelle-L-LEC family
1347	MtrunA17_Chr7g0240971	420.246895661962	827.621826450829	524.317161242459	35.7031210182282	31.3181838077441	40.4428023308233	313.274998418674	-4.04574306139373	0.375993932510805	-10.7601285860576	5.30960275160215e-27	5.46490863208651e-24	Medtr7g065970	Putative laccase
1348	MtrunA17_Chr7g0241701	18.4830810592067	39.6969771408101	32.629179562299	5.9505201697047	5.76913912247918	6.0664203496235	18.0992195673538	-2.34767860203085	0.651868452308339	-3.60146068385034	0.000316434282174525	0.0051334866344084	Medtr7g066920	Putative ELM2 domain-containing protein
1349	MtrunA17_Chr7g0242111	730.568098708643	484.784296598378	601.952105718274	1279.36183648651	2197.21784293278	1954.39842263704	1208.0471005136	1.5788476703631	0.309016213211803	5.10927130312396	3.23403685937609e-07	1.72276725046875e-05	NA	NA
1350	MtrunA17_Chr7g0242151	0	2.40587740247334	0	11.0509660294516	31.3181838077441	30.3321017481175	12.5178548312978	5.00641369104724	1.45475933717545	3.4414033738169	0.000578705119854047	0.00819140611447632	Medtr7g068070	hypothetical protein
1351	MtrunA17_Chr7g0242351	648.85342455215	674.848611393772	1736.09738153887	17.0014861991563	21.4282310263512	90.9963052443524	531.537573325776	-4.56811727395653	0.76818263322186	-5.94665523066727	2.7367699553389e-09	2.52791581227281e-07	Medtr7g068380	Putative calcium/proton exchanger
1352	MtrunA17_Chr7g0242601	11555.816836964	11336.4943204544	14521.1100493459	6239.54543509035	3083.19277959923	3625.69722895831	8393.64277506869	-1.53075063445639	0.339375914716185	-4.51048694995498	6.46789805164043e-06	0.000219232857881644	Medtr7g068780	Putative acyl-lipid Delta(12)-acetylenase
1353	MtrunA17_Chr7g0243201	2865.85035791699	1668.47597861526	1783.35343469806	1059.19259020744	526.639985609171	898.841281802548	1467.05893814158	-1.34661507184161	0.385211808107916	-3.4957782796325	0.000472681287822374	0.00697858710745543	Medtr7g069930	hypothetical protein
1354	MtrunA17_Chr7g0243241	128.408773674488	333.214020242558	315.040354394611	0	0	0	129.443858051943	-10.6240073975197	1.3294346132103	-7.99137264213767	1.33444527666695e-15	4.42038832508792e-13	Medtr7g069980	Ferritin-1
1355	MtrunA17_Chr7g0243431	2366.80716931841	3980.52416239214	5018.14278785701	1588.78888531115	769.767991485079	1094.98887310704	2469.83664491181	-1.71844675271636	0.417153196886469	-4.11946202388577	3.79758004490281e-05	0.000929053135093838	Medtr7g070220	Putative transcription factor AP2-EREBP family
1356	MtrunA17_Chr7g0243531	419.274101922004	229.761291936204	495.063414048674	72.2563163464142	7.41746458604466	12.132840699247	205.984238256431	-3.63746550983744	0.882086519130443	-4.12370604351061	3.72824645565283e-05	0.000917655366891201	Medtr7g070440	Putative F-box domain-containing protein
1357	MtrunA17_Chr7g0243541	1649.85818296918	1174.06817240699	1485.19024214602	4683.0593735576	3328.79327367049	3046.35408556927	2561.22055505326	1.35947941891761	0.266823081521524	5.09505928484656	3.48632139882745e-07	1.83678786824147e-05	Medtr7g070480	Putative CRAL-TRIO lipid binding domain, GOLD domain, CRAL/TRIO domain-containing protein
1358	MtrunA17_Chr7g0243551	71.9867367569102	85.4086477878035	121.515565266493	470.941167716629	1398.60415583531	1192.05159870102	556.751312010694	3.45716302009864	0.495639905278709	6.97515067547801	3.05543169620934e-12	5.5380179907583e-10	Medtr7g070500	Putative aldehyde reductase
1359	MtrunA17_Chr7g0245171	555.465225516158	767.474891388995	614.328691069491	314.527494684391	91.4820632278841	154.693718915399	416.328680800386	-1.78836850390198	0.506808556206407	-3.52868648723768	0.000417627575917459	0.00637085320938082	Medtr7g073710	Putative protein kinase RLK-Pelle-LRR-III family
1360	MtrunA17_Chr7g0245331	866.759222302797	1366.53836460486	1038.50802537938	622.25439488912	336.258394567358	329.60883899621	759.98787345662	-1.34423744518991	0.372252187487227	-3.6110934747322	0.00030490873402004	0.00500006524631963	Medtr7g074150	hypothetical protein
1361	MtrunA17_Chr7g0245361	58.3676243974947	89.0174638915136	30.3788913166232	229.52006368861	965.094558917588	762.346823936019	355.787571024641	3.46158446210802	0.658539805332179	5.25645440728057	1.46859162944638e-07	8.60230531890555e-06	Medtr7g074220	hypothetical protein
1362	MtrunA17_Chr7g0245841	7810.56093812475	7884.06024790513	8686.11262830855	14980.8595643866	18091.1961253629	22913.8807305862	13394.4450391124	1.19930115851626	0.217933981894556	5.50304797852281	3.73280782793008e-08	2.54918930789377e-06	Medtr7g074935	Putative PPC domain-containing protein
1363	MtrunA17_Chr7g0246151	5512.82212434338	8676.7968520201	6232.1732963991	209.118280249622	1283.22137338573	1549.9703993288	3910.68372095445	-2.74696370433727	0.689728784549148	-3.98267227042418	6.81446960186909e-05	0.00148777423830504	Medtr7g075580	Putative geraniol 8-hydroxylase
1364	MtrunA17_Chr7g0246221	3888.25657861311	3522.20451722097	2315.54660480039	1015.83880039959	110.437806058887	612.708455311973	1910.83212706749	-2.48367200235722	0.729860261010222	-3.40294181645057	0.000666644753422586	0.00914858816613595	Medtr7g075610	Putative geraniol 8-hydroxylase
1365	MtrunA17_Chr7g0247231	7.78234991966597	14.43526441484	9.00115298270316	49.3043099775532	55.2189030294436	37.4095921560116	28.8585954133696	2.20025147653034	0.528533986117834	4.16293281855256	3.141858300092e-05	0.000800576607872248	Medtr7g076840	Putative transcription factor bHLH family
1366	MtrunA17_Chr7g0248021	16564.731804009	20809.6365926932	21978.5652955154	44862.6717080236	49748.9349786015	44995.6508032157	33160.0318636764	1.23401882487101	0.172809646006574	7.14091402527418	9.27123299145833e-13	1.88160326465379e-10	Medtr7g078070	Putative cysteine synthase, L-3-cyanoalanine synthase
1367	MtrunA17_Chr7g0248671	2316.22189484058	2010.11056976648	3616.21321080099	924.880849234102	304.940210759614	439.815475347703	1602.03036845825	-2.24996002392148	0.500409315628928	-4.49623928582079	6.91658954803849e-06	0.000231508936335565	Medtr7g079110	Putative heavy metal-associated domain, HMA
1368	MtrunA17_Chr7g0248681	914.426115560751	2083.48983054191	5668.47609085731	396.134628440341	105.492829668191	241.645743926669	1568.27753983253	-3.5434793659675	0.758892005129286	-4.6692801373811	3.02256984764731e-06	0.000116298318343588	Medtr7g079080	Putative 1-aminocyclopropane-1-carboxylate synthase
1369	MtrunA17_Chr7g0248911	1213.07379372793	1406.23534174567	2372.92895506512	873.876390636633	682.406741916108	653.151257642796	1200.27874678904	-1.1757812014776	0.341076990041585	-3.4472604010439	0.000566302464955705	0.0080416265229096	NA	NA
1370	MtrunA17_Chr7g0249151	258.763134828893	916.639290342342	2437.06217006688	49.3043099775532	5.76913912247918	0	611.256340723025	-6.03282543251925	1.39699865228423	-4.31841893523304	1.5715092182466e-05	0.000453346588194684	Medtr7g079730	Putative rmlC-like jelly roll protein
1371	MtrunA17_Chr7g0249201	43.7757182981211	115.48211531872	410.677604835832	9.35081740953595	0	0	96.5477093103682	-5.9190616423084	1.58855151962677	-3.72607470968212	0.000194484781639086	0.00349429982671871	Medtr7g079820	Putative rmlC-like jelly roll protein
1372	MtrunA17_Chr7g0249251	70.0411492769937	152.773215057057	102.388115178248	381.683365171058	419.498830477414	381.17341196801	251.25968118813	1.86640593931732	0.354264318360903	5.26839944805262	1.37618390280205e-07	8.17736987522729e-06	Medtr7g079870	Putative CRIB domain-containing protein
1373	MtrunA17_Chr7g0249331	413.437339482254	553.351802568868	824.730642040177	3.40029723983126	5.76913912247918	17.1881909905999	302.979568574035	-6.11332535362934	0.629657208646112	-9.70897381890411	2.76102766247943e-22	2.01217327071433e-19	Medtr7g080030	Putative Seipin family protein
1374	MtrunA17_Chr7g0249431	313.239584266555	300.734675309167	455.683369749347	593.351868350554	1537.88765750659	1363.93350860702	760.805110631539	1.70821940653637	0.440625010731159	3.87680990623253	0.000105834981000352	0.00213141741261296	Medtr7g080180	Putative carboxypeptidase C
1375	MtrunA17_Chr7g0250391	14370.1091266632	17086.5413123657	24627.1545606758	34768.0392772746	66625.3152373167	56475.3402448199	35658.7499598526	1.49307719371707	0.357148538035448	4.180549644498	2.90805311364794e-05	0.000753661714768165	Medtr7g081500	Putative tripeptidyl-peptidase II
1376	MtrunA17_Chr7g0250471	24.3198434989561	34.8852223358634	65.2583591245979	129.211295113588	473.069408043293	116.273056701117	140.502864136236	2.53141028186845	0.73855253145064	3.42752908435144	0.000609101052981595	0.00852948651403139	Medtr7g081780	Putative protein kinase RLK-Pelle-LRR-XI-1 family
1377	MtrunA17_Chr7g0250781	2395.0181877772	3090.349523477	2892.74553981623	1327.81607215411	1108.49887424778	1127.3431149717	1990.29521874067	-1.23293991674927	0.182079721591208	-6.77142905302422	1.27516490074812e-11	2.09994155855201e-09	Medtr7g082140	hypothetical protein
1378	MtrunA17_Chr7g0250911	25.2926372389144	28.8705288296801	29.2537471937853	66.3057961767095	69.2296694697501	71.7859741372114	48.4563921743418	1.31607287161221	0.328004601372923	4.01236100378942	6.01144754688533e-05	0.00134610650235966	Medtr7g082280	Putative non-specific serine/threonine protein kinase
1379	MtrunA17_Chr7g0251331	200.395510431399	173.22317297808	189.024212636766	1064.29303606718	751.636411385859	712.804391080761	515.229455763341	2.16753794360956	0.25149322778557	8.61867320521911	6.77343632547199e-18	3.09847081688536e-15	Medtr7g082810	multidrug and toxic compound extrusion family
1380	MtrunA17_Chr7g0251881	714.030605129352	295.922920504221	331.917516237179	25.5022292987344	8.2416273178274	90.9963052443524	244.435200621944	-3.43198135009366	0.86308191630567	-3.97642597447052	6.99587626408496e-05	0.00152161628720501	NA	NA
1381	MtrunA17_Chr7g0251891	969.875358738371	568.990005684945	560.321773173272	57.8050530771313	14.0107664403066	124.361617167282	382.560762380218	-3.42273585930239	0.743718853243559	-4.60219052451732	4.1807049554556e-06	0.000152511058368703	Medtr7g083700	Putative transcription factor B3-Domain family
1382	MtrunA17_Chr7g0252551	730.568098708643	668.833917887588	724.592815107604	203.167760079918	298.346908905352	326.575628821398	492.01418825175	-1.36008029196392	0.251549799777565	-5.40680331754024	6.41595309903537e-08	4.10891894135778e-06	Medtr7g084690	hypothetical protein
1383	MtrunA17_Chr7g0252601	1497.12956579574	2297.61291936204	722.342526861929	57.8050530771313	241.479680412343	108.184496234952	820.759040290689	-3.46998288177052	0.65551528259268	-5.29351942497224	1.19984490389323e-07	7.20381880943727e-06	Medtr7g084750	Putative xyloglucan:xyloglucosyl transferase
1384	MtrunA17_Chr7g0253041	188.7219855519	271.864146479487	405.051884221642	552.548301472579	965.094558917588	794.701065800678	529.663657073979	1.418225050155	0.398852099869698	3.55576678828649	0.000376878281806306	0.00585512409885494	NA	NA
1385	MtrunA17_Chr7g0253301	160.510967093111	152.773215057057	156.395033074467	58.6551273870892	69.2296694697501	56.6199232631526	109.030655890771	-1.34568951651007	0.235998086200625	-5.7021204628163	1.18326156739059e-08	9.09344402950119e-07	NA	NA
1386	MtrunA17_Chr7g0253401	978.630502397995	3060.27605594609	1619.08239276373	585.701199560934	534.057450195215	330.619909054481	1184.72791831974	-1.9633859253834	0.497583716486764	-3.94584038892203	7.95205745749821e-05	0.00168880135495682	Medtr7g085790	hypothetical protein
1387	MtrunA17_Chr7g0254241	48.6396869979123	42.1028545432834	27.0034589481095	83.3072823758658	104.668666936408	128.405897400364	72.3546412003238	1.42140881988567	0.401318750256544	3.5418450271188	0.000397338839852376	0.00611496021461644	NA	NA
1388	MtrunA17_Chr7g0254391	268.491072228476	445.087319457568	234.029977550282	107.959437364642	56.0430657612263	112.228776468035	203.973274805038	-1.77944603544181	0.443867166667634	-4.00896071858872	6.09865592613333e-05	0.00135824702577463	Medtr7g087100	Putative xylogalacturonan beta-1,3-xylosyltransferase
1389	MtrunA17_Chr7g0255061	341.450602725344	289.908226998037	205.901374479335	454.78975582743	621.418699764186	793.689995742407	451.193109256123	1.15816288486431	0.339981171585927	3.40655007294012	0.000657894813037043	0.00905437947321611	Medtr7g088200	hypothetical protein
1390	MtrunA17_Chr7g0255151	638.152693412609	1021.29495734993	1147.64700529465	2150.68800419327	3377.41887484567	2923.00353846025	1876.3675122594	1.59043011170297	0.327214496879792	4.86051237603707	1.17082323768821e-06	5.19106998260561e-05	Medtr7g088350	Putative protein S-acyltransferase
1391	MtrunA17_Chr7g0255561	18.4830810592067	4.81175480494668	18.0023059654063	0	0	0	6.88285697159328	-6.39383105789604	1.8598395787967	-3.43784008620398	0.000586373876062774	0.00828368075208484	NA	NA
1392	MtrunA17_Chr7g0255581	31.1293996786639	16.8411418173134	10.1262971055411	0	0	0	9.68280643358638	-6.88633279089739	1.67760644052257	-4.10485595700997	4.04566884096241e-05	0.000980081017886985	NA	NA
1393	MtrunA17_Chr7g0255921	12.6463186194572	76.9880768791469	147.393880091764	11.0509660294516	3.29665092713096	7.07749040789408	43.0755638258075	-3.46763795404689	1.00977243611339	-3.43407863992981	0.000594571673025369	0.00837464541689225	Medtr7g089320	CLAVATA3/Endosperm Surrounding Region-related (CLE) family
1394	MtrunA17_Chr7g0256391	159.538173353152	263.443575570831	191.274500882442	5.10044585974688	0	0	103.226115944362	-6.87587524919193	0.989676305166349	-6.9476001529977	3.71552284828168e-12	6.65078589842421e-10	Medtr7g090120	Putative aldehyde oxygenase (deformylating)
1395	MtrunA17_Chr7g0256581	196.504335471566	305.546430114114	451.182793257996	1294.66317406575	843.942637345525	1110.1549239811	700.332382372675	1.7697066913174	0.389137074620931	4.54777199792983	5.42168256657163e-06	0.000190082080153319	Medtr7g090300	Putative strictosidine synthase transcription factor WD40-like family
1396	MtrunA17_Chr7g0257361	620.642406093361	564.178250879998	645.832726508952	850.074309957814	1985.40802086462	1885.64565867464	1091.96356216323	1.3666375511121	0.382846534355687	3.56967460450462	0.000357424922258532	0.00561954655459282	Medtr7g091390	Putative transcription factor AP2-EREBP family
1397	MtrunA17_Chr7g0257831	919.290084260542	1088.65952461919	861.860398093827	408.885743089709	417.850505013849	387.239832317633	680.631014565791	-1.24034566855049	0.167312838338579	-7.41333229934506	1.23164759908115e-13	2.95790434649332e-11	Medtr7g092070	Putative transcription factor C3H family
1398	MtrunA17_Chr7g0258101	940.691546539624	1572.24088251633	1814.85747013752	2704.93645428576	4512.2909565105	3795.55699874777	2556.76238478958	1.34769844394954	0.354522172096307	3.80145037468471	0.000143851552719143	0.00275834670183284	Medtr7g092460	hypothetical protein
1399	MtrunA17_Chr7g0258181	645.935043332275	694.095630613558	707.715653265036	1002.23761144026	2096.66998965529	2161.66778458251	1218.05361881482	1.36115919765918	0.356924721963105	3.81357500307834	0.000136970931450591	0.00265504199351218	Medtr7g092540	Putative transcription factor bHLH family
1400	MtrunA17_Chr7g0258381	9.72793739958246	16.8411418173134	14.6268735968926	34.0029723983126	114.558619717801	68.7527639623996	43.0850514820502	2.40610282293536	0.659598886895551	3.64782729434225	0.000264467306159172	0.00446058362746259	Medtr7g092870	hypothetical protein
1401	MtrunA17_Chr7g0258401	18.4830810592067	22.8558353234967	22.5028824567579	61.2053503169626	126.096897962759	112.228776468035	60.5621372645363	2.23295081071907	0.470720725923387	4.74368492345184	2.09865184274345e-06	8.55460360056909e-05	Medtr7g092875	Putative Acid phosphatase
1402	MtrunA17_Chr7g0258571	6060.50499993987	6584.88645056953	8643.35715164071	3528.65846063489	3875.21316484244	3134.31718063881	5304.48956804437	-1.01434787841187	0.215006603050118	-4.717752217942	2.38464675749604e-06	9.46599654328905e-05	Medtr7g093040	hypothetical protein
1403	MtrunA17_Chr7g0258631	26.2654309788726	63.7557511655435	18.0023059654063	0	0	0	18.0039146849704	-7.77709527295794	1.58558829602022	-4.90486420244032	9.34919978303308e-07	4.2564705931632e-05	Medtr7g093160	Late Embryogenesis Abundant 4-5
1404	MtrunA17_Chr7g0258641	279.191803368017	459.522583872408	380.298713519208	0	0	0	186.502183459939	-11.1508859395836	1.24052143069937	-8.9888700538588	2.49785154801287e-19	1.28545685289612e-16	Medtr7g093170	Putative Late embryogenesis abundant protein, LEA-25/LEA-D113
1405	MtrunA17_Chr7g0259711	2749.115109122	2243.48067780639	2230.03565146471	1230.90760081891	1063.99408673152	1010.05898821231	1754.59868569264	-1.12789246008572	0.177908566637397	-6.33973102815519	2.30166632766257e-10	3.00143537995057e-08	Medtr7g094750	Putative PMR5 domain, PC-Esterase
1406	MtrunA17_Chr7g0260161	434.838801761336	599.063473215862	1197.15334669952	1877.81415069681	4160.37347003927	3748.03670600905	2002.87999140364	2.13317971470181	0.508879475179025	4.19191541170206	2.76609136789785e-05	0.000726010811761822	Medtr7g095410	Putative protein Networked (NET), actin-binding (NAB)
1407	MtrunA17_Chr7g0260731	107.980105135365	98.6409735014069	94.5121063183832	32.3028237783969	37.0873229302233	40.4428023308233	68.4943556657665	-1.4593635466508	0.290683128222988	-5.02046181893051	5.15473968595855e-07	2.55690288079677e-05	Medtr7g096170	hypothetical protein
1408	MtrunA17_Chr7g0260821	1175.13483786956	938.292186964602	2428.06101708418	396.984702750299	104.668666936408	198.169731421034	873.551857171014	-2.69801930061846	0.61134549027911	-4.41324806270621	1.01831204002703e-05	0.000317261996557177	Medtr7g096320	Putative cytochrome P450
1409	MtrunA17_Chr7g0260831	4581.85851520334	3655.73071305824	10572.9793223077	1593.8893311709	433.509596917721	830.088517840148	3611.34266608301	-2.71870657161476	0.619098929971414	-4.39139278069869	1.12626871317159e-05	0.000343834089458601	Medtr7g096340	Cytochrome P450 94A1
1410	MtrunA17_Chr7g0260851	88.5242303362004	287.502349595564	493.938269925836	39.1034182580594	43.6806247844852	73.8081142537525	171.09283452565	-2.47530060867128	0.686464071022979	-3.60587059564901	0.000311108149987074	0.00506604203970533	Medtr7g096360	Inflorescence Deficient in Abscission
1411	MtrunA17_Chr7g0260861	44.7485120380793	166.00554077066	293.662616060691	28.0524522286079	29.6698583441786	35.3874520394704	99.5877385802812	-2.43768249984736	0.720915104443979	-3.38137248730206	0.000721246991456547	0.00970734181864869	Medtr7g096370	Inflorescence Deficient in Abscission
1412	MtrunA17_Chr7g0260871	105.061723915491	214.123088820127	523.192017119621	38.2533439481016	32.1423465395268	79.874534603376	165.441175824374	-2.48921199036811	0.716852128524156	-3.47242044951845	0.000515787848259087	0.00746284405302206	Medtr7g096390	Inflorescence Deficient in Abscission
1413	MtrunA17_Chr7g0260881	33.0749871585803	84.2057090865669	276.785454218122	8.50074309957814	10.7141155131756	20.2214011654117	72.2504017069058	-3.32578011075232	0.892931092091677	-3.724565243844	0.000195652108642877	0.00351089546636305	Medtr7g096410	Inflorescence Deficient in Abscission
1414	MtrunA17_Chr7g0261031	297.674884427223	825.215949048355	204.776230356497	5079.19400199794	4143.89021540362	4089.77838570451	2440.08827782302	3.32643601652818	0.552935270555363	6.01595917943006	1.78824633943093e-09	1.75290718558027e-07	Medtr7g096610	Putative transcription factor AS2-LOB family
1415	MtrunA17_Chr7g0261321	273.355040928267	163.599663368187	75.384656230139	0	0	0	85.3898934210988	-10.025135151447	1.39755380944733	-7.17334465669806	7.31872898124573e-13	1.49587553553561e-10	Medtr7g096970	Putative 11-S seed storage protein, plant
1416	MtrunA17_Chr7g0261491	23.3470497589979	26.4646514272067	39.3800442993263	150.463152862533	66.7571812744019	136.494457866529	73.8177562481658	1.98875625804174	0.504851121443389	3.93929254302894	8.17222329046352e-05	0.00172918724675381	Medtr7g097150	Putative protein kinase AGC-NDR family
1417	MtrunA17_Chr7g0261951	1603.16408345119	1115.12417604639	1064.38634020465	3425.79946912999	5891.93936951481	4421.40936481726	2920.30380052738	1.86056004153775	0.311212263232393	5.9784277849887	2.2530144864969e-09	2.10431641513024e-07	Medtr7g098300	Putative xenobiotic-transporting ATPase
1418	MtrunA17_Chr7g0261971	73.9323242368267	84.2057090865669	38.2549001764884	226.119766448779	426.916295063459	311.409577947339	193.473095493243	2.29620722470571	0.445720482194328	5.15167535806576	2.58169664202369e-07	1.41717934336154e-05	Medtr7g098320	ATP-binding cassette (ABC) transporter type G
1419	MtrunA17_Chr7g0262161	36.9661621184133	34.8852223358634	29.2537471937853	92.6580997854017	80.7679477147085	71.7859741372114	57.7195255475639	1.2778097849912	0.329922489851221	3.87306056512676	0.000107477105310122	0.00215996004039917	Medtr7g098630	Putative tripeptidyl-peptidase II
1420	MtrunA17_Chr7g0262241	2.91838121987474	7.21763220742002	11.2514412283789	79.0569108260767	60.16387942014	38.4206622142821	33.1714845193621	3.07119581200188	0.694738428790235	4.42065054231968	9.84042023126959e-06	0.000307582506122515	Medtr7g098760	ATP-binding cassette (ABC) transporter type G
1421	MtrunA17_Chr7g0262471	53.5036556977035	34.8852223358634	66.3835032474358	18.7016348190719	10.7141155131756	8.08856046616466	32.0461153465692	-2.0389603446811	0.581554298805532	-3.5060532591178	0.000454804205169542	0.00677014586197367	Medtr7g099160	Putative indole-3-pyruvate monooxygenase
1422	MtrunA17_Chr7g0262551	484.451282499206	511.248948025585	612.078402823815	1035.39050952862	1577.44746863216	1357.86708825739	929.747283294463	1.30456237852227	0.24425365921003	5.34101467606059	9.2427772527353e-08	5.75307986277708e-06	Medtr7g099270	Putative sulfofructose kinase
[truncated: 275 more rows]
