# Supplementary material for: MtWOX2 and MtWOX9-1 Effects on the Embryogenic Callus Transcriptome in Medicago truncatula
Source: Plants (Basel). 2023 Dec 28;13(1):102. doi: 10.3390/plants13010102 (PMC10780917; doi:10.3390/plants13010102)
Supplement: Supplementary file 1 [file plants-13-00102-s001.zip › Table_S2.xlsx]

## Sheet: Table_S2
	GID	GUSsample1_normalized_counts	GUSsample2_normalized_counts	GUSsample3_normalized_counts	MtWOX2oe_sample1_normalized_counts	MtWOX2oe_sample2_normalized_counts	MtWOX2oe_sample3_normalized_counts	baseMean	log2FoldChange	lfcSE	stat	pvalue	padj	GID4_0	Short_annotation	GO	GO_enrichment_Pvalue	GO_enrichment_OddsRatio	GO_enrichment_ExpCount	GO_enrichment_Count	GO_group_Size	GO_term
1	MtrunA17Chr1g0169381	0	1.20293870123667	0	181.065828021014	219.227286654209	40.4428023308233	73.6564759512138	8.54817075120265	1.46220275536872	5.84609126184221	5.03258015952669e-09	4.40832606739817e-07	Medtr1g046650	Putative aminoacyltransferase_ E1 ubiquitin-activating enzyme	GO:0007275	4.10024627972883e-05	3.54685887003023	5.00285117661232	16	951	multicellular organism development
2	MtrunA17Chr1g0169401	0	7.21763220742002	0	238.870881098146	370.04906657045	401.394813133421	169.58873216824	7.19631429524883	1.01057890685879	7.12098208898637	1.07160718615275e-12	2.12983775846456e-10	Medtr1g046650	Putative ubiquitin	GO:0007275	4.10024627972883e-05	3.54685887003023	5.00285117661232	16	951	multicellular organism development
3	MtrunA17Chr1g0169731	2070.10507863115	3708.66001591265	2979.38163727475	13130.2477916084	12047.6108132001	9870.06590883743	7301.01187424408	2.00082863449943	0.288492342071007	6.93546532339829	4.04886207508078e-12	7.20272568776253e-10	Medtr1g047370	Putative pectate lyase	GO:0045490	0.000236071707441463	7.4773670886076	0.862741948437876	6	164	pectin catabolic process
4	MtrunA17Chr1g0175521	926.09964044025	730.183791650659	505.189711154215	299.22615710515	87.3612495689704	199.180801479305	457.873558566425	-1.8839747967197	0.522659995513168	-3.60458962402496	0.000312646547879717	0.00508153274307961	Medtr1g054175	Putative transcription factor interactor and regulator C3H-WRC/GRF family	GO:0032502	6.11477336405651e-05	3.06532497525569	6.93349931732391	19	1318	developmental process
5	MtrunA17Chr1g0195331	14.5919060993737	12.0293870123667	16.8771618425684	0	0	0	7.2497424923848	-6.46692825785238	1.61891240241807	-3.99461283278399	6.48000562370351e-05	0.00142664081030948	Medtr0458s0010	Putative pectinesterase	GO:0042545	6.33073842536555e-05	9.61873170731707	0.678620191149305	6	129	cell wall modification
6	MtrunA17Chr1g0195331	14.5919060993737	12.0293870123667	16.8771618425684	0	0	0	7.2497424923848	-6.46692825785238	1.61891240241807	-3.99461283278399	6.48000562370351e-05	0.00142664081030948	Medtr0458s0010	Putative pectinesterase	GO:0045490	0.000236071707441463	7.4773670886076	0.862741948437876	6	164	pectin catabolic process
7	MtrunA17Chr2g0293411	561.301987955908	703.719140223452	1062.13605195897	3.40029723983126	0	64.7084837293173	399.210993517913	-5.09924291128099	1.41687369776426	-3.5989396368408	0.000319517336568356	0.00516442519493183	Medtr2g031920	Ent-kaurenoic acidoxidase	GO:0007275	4.10024627972883e-05	3.54685887003023	5.00285117661232	16	951	multicellular organism development
8	MtrunA17Chr2g0302001	437.757182981211	722.966159443239	1434.55875661832	61.2053503169626	121.976084303845	129.416967458635	484.646750187035	-3.05405185069134	0.554851848275502	-5.50426543623029	3.70710663361853e-08	2.53765097563545e-06	Medtr2g044810	Putative pectinesterase	GO:0045490	0.000236071707441463	7.4773670886076	0.862741948437876	6	164	pectin catabolic process
9	MtrunA17Chr2g0302001	437.757182981211	722.966159443239	1434.55875661832	61.2053503169626	121.976084303845	129.416967458635	484.646750187035	-3.05405185069134	0.554851848275502	-5.50426543623029	3.70710663361853e-08	2.53765097563545e-06	Medtr2g044810	Putative pectinesterase	GO:0042545	6.33073842536555e-05	9.61873170731707	0.678620191149305	6	129	cell wall modification
10	MtrunA17Chr2g0325691	3350.3016404162	2000.48706015658	1408.68044179304	725.963460703973	508.50840550995	950.405854774348	1490.72447722568	-1.62976942607587	0.430549195297301	-3.78532684273277	0.000153506690701581	0.00290473363055079	Medtr2g091280	hypothetical protein	GO:0007275	4.10024627972883e-05	3.54685887003023	5.00285117661232	16	951	multicellular organism development
11	MtrunA17Chr2g0325741	6.80955617970772	19.2470192197867	10.1262971055411	0	0	0	6.03047875083925	-6.19762127668129	1.8211762383263	-3.40308705234208	0.000666290479795021	0.00914808258085407	Medtr2g091325	hypothetical protein	GO:0007275	4.10024627972883e-05	3.54685887003023	5.00285117661232	16	951	multicellular organism development
12	MtrunA17Chr2g0330131	4.86396869979123	3.60881610371001	5.62572061418947	106.259288744727	168.953360015462	6.0664203496235	49.2295957545838	4.31721733884457	1.14862443578955	3.75859785350726	0.000170868212803617	0.00313589369973477	NA	NA	GO:0007275	4.10024627972883e-05	3.54685887003023	5.00285117661232	16	951	multicellular organism development
13	MtrunA17Chr3g0079341	12832.1222237892	10481.2049038751	12010.9135112945	2922.55547763496	2899.40449041168	2970.52383119897	7352.78740636741	-2.00641873962545	0.133081207907657	-15.0766495974223	2.30681476904328e-51	1.32960189658117e-47	Medtr3g008640	Putative pectinesterase	GO:0042545	6.33073842536555e-05	9.61873170731707	0.678620191149305	6	129	cell wall modification
14	MtrunA17Chr3g0079341	12832.1222237892	10481.2049038751	12010.9135112945	2922.55547763496	2899.40449041168	2970.52383119897	7352.78740636741	-2.00641873962545	0.133081207907657	-15.0766495974223	2.30681476904328e-51	1.32960189658117e-47	Medtr3g008640	Putative pectinesterase	GO:0045490	0.000236071707441463	7.4773670886076	0.862741948437876	6	164	pectin catabolic process
15	MtrunA17Chr3g0079351	2759.81584026154	2214.61014897671	2432.56159357553	669.0084819368	611.528746982793	667.306238458585	1559.13850836533	-1.92756024919359	0.154646686915113	-12.4642841540579	1.16916939874096e-35	2.80785774185964e-32	Medtr3g008700	Putative pectinesterase	GO:0045490	0.000236071707441463	7.4773670886076	0.862741948437876	6	164	pectin catabolic process
16	MtrunA17Chr3g0079351	2759.81584026154	2214.61014897671	2432.56159357553	669.0084819368	611.528746982793	667.306238458585	1559.13850836533	-1.92756024919359	0.154646686915113	-12.4642841540579	1.16916939874096e-35	2.80785774185964e-32	Medtr3g008700	Putative pectinesterase	GO:0042545	6.33073842536555e-05	9.61873170731707	0.678620191149305	6	129	cell wall modification
17	MtrunA17Chr3g0079361	12784.4553305313	10996.0626680044	11507.974088386	2992.26157105151	2846.65807557758	3137.35039081362	7377.46035406073	-1.97520846653909	0.123887389604753	-15.9435796721582	3.15737302587458e-57	4.54961666163397e-53	Medtr3g008720	Putative pectinesterase	GO:0042545	6.33073842536555e-05	9.61873170731707	0.678620191149305	6	129	cell wall modification
18	MtrunA17Chr3g0079361	12784.4553305313	10996.0626680044	11507.974088386	2992.26157105151	2846.65807557758	3137.35039081362	7377.46035406073	-1.97520846653909	0.123887389604753	-15.9435796721582	3.15737302587458e-57	4.54961666163397e-53	Medtr3g008720	Putative pectinesterase	GO:0045490	0.000236071707441463	7.4773670886076	0.862741948437876	6	164	pectin catabolic process
19	MtrunA17Chr3g0090091	1881.38309307925	1658.85246900537	883.238136427748	55.2548301472579	137.635176207718	202.214011654117	803.096286086909	-3.4862993638489	0.55494819584841	-6.28220686170358	3.33800274813811e-10	4.23490924817632e-08	Medtr3g033690	Putative pectinesterase	GO:0042545	6.33073842536555e-05	9.61873170731707	0.678620191149305	6	129	cell wall modification
20	MtrunA17Chr3g0090091	1881.38309307925	1658.85246900537	883.238136427748	55.2548301472579	137.635176207718	202.214011654117	803.096286086909	-3.4862993638489	0.55494819584841	-6.28220686170358	3.33800274813811e-10	4.23490924817632e-08	Medtr3g033690	Putative pectinesterase	GO:0045490	0.000236071707441463	7.4773670886076	0.862741948437876	6	164	pectin catabolic process
21	MtrunA17Chr3g0137271	391.063083463215	606.281105423282	1172.40017599709	2318.15264325496	9327.04963558526	6849.9996447832	3444.15771475117	3.09168739635041	0.628302534451459	4.92069859156245	8.62358479593846e-07	3.99554807450403e-05	Medtr3g106430	Flotillin 4 (TC133140)	GO:0048364	0.000199691996737026	7.72329411764706	0.836438840253795	6	159	root development
22	MtrunA17Chr3g0137311	33.0749871585803	57.7410576593601	81.0103768443284	287.325116765741	1260.96897962759	527.778570417244	374.649848078808	3.59671526245915	0.652051662937323	5.51599737704353	3.46807430283608e-08	2.39615024501225e-06	Medtr3g106470	Putative Band 7 domain_ Flotillin family	GO:0048364	0.000199691996737026	7.72329411764706	0.836438840253795	6	159	root development
23	MtrunA17Chr3g0137321	352.151333864885	268.255330375777	265.534012989743	520.245477694182	1784.31231430963	1584.34678131	795.80754175737	2.13371060437024	0.50617912346489	4.21532715487078	2.4941635692301e-05	0.000666165893435053	Medtr3g106480	Flotillin 1 (BF644444)	GO:0048364	0.000199691996737026	7.72329411764706	0.836438840253795	6	159	root development
24	MtrunA17Chr3g0137341	7534.28751597661	7366.79660637337	6822.87396088899	14888.2014646012	18621.956924631	16914.1910048086	12024.71791288	1.21481644017108	0.146851858651509	8.27239403931507	1.31295535011661e-16	5.18329592260419e-14	Medtr3g106485	Flotillin 3 (TC139669)	GO:0048364	0.000199691996737026	7.72329411764706	0.836438840253795	6	159	root development
25	MtrunA17Chr3g0139191	1357.04726724175	2971.25859205457	2914.12327815015	0	3.29665092713096	23.2546113402234	1211.49673328564	-8.1077765877622	1.10985886932377	-7.30523205414597	2.76788632833688e-13	6.04300879517731e-11	Medtr3g109190	Putative oleosin	GO:0019915	3.50418868215347e-07	97.492125984252	0.0631274596417958	4	12	lipid storage
26	MtrunA17Chr3g0142171	0	0	0	49.3043099775532	19.7799055627857	33.3653119229292	17.074921243878	7.40401891920558	1.48575294597361	4.98334459929591	6.24945076043229e-07	3.00672656869613e-05	Medtr3g112510	Putative transcription factor STY-LRP1 family	GO:0007275	4.10024627972883e-05	3.54685887003023	5.00285117661232	16	951	multicellular organism development
27	MtrunA17Chr3g0143741	301.566059387056	470.349032183538	246.406562901499	58.6551273870892	23.9007192216995	102.118075885329	200.499262827702	-2.46645621966348	0.601482825138882	-4.1006261801307	4.12033694558467e-05	0.0009949389675085	Medtr3g115150	hypothetical protein	GO:0048364	0.000199691996737026	7.72329411764706	0.836438840253795	6	159	root development
28	MtrunA17Chr3g0144751	1161.51572551015	929.871616055946	478.186252206105	135.161815283292	56.0430657612263	118.295196817658	479.845611939062	-3.05456419521016	0.500399601234329	-6.10424985886381	1.03284606223708e-09	1.13177150827416e-07	Medtr3g116920	hypothetical protein	GO:0048364	0.000199691996737026	7.72329411764706	0.836438840253795	6	159	root development
29	MtrunA17Chr3g0144781	544.764494376618	736.198485156842	286.911751323663	34.8530467082704	3.29665092713096	17.1881909905999	270.535436580521	-4.82492445702145	0.79216485042747	-6.09080856644651	1.12341823901893e-09	1.2171349710634e-07	Medtr3g116950	hypothetical protein	GO:0048364	0.000199691996737026	7.72329411764706	0.836438840253795	6	159	root development
30	MtrunA17Chr4g0006841	191.640366771774	273.067085180724	328.542083868665	6.80059447966251	0	2.02214011654117	133.678711736228	-6.4846851510002	0.807131615213067	-8.03423509719461	9.41644881216029e-16	3.15549579439125e-13	Medtr4g016720	Putative calcium/proton exchanger	GO:0006874	0.000423321705618364	23.199375	0.147297405830857	3	28	cellular calcium ion homeostasis
31	MtrunA17Chr4g0013371	25050.4115976648	28059.7481450466	38800.5950760648	71283.8313358225	125485.369215776	94827.2496951397	63917.8675109191	1.6656736316429	0.313806083483232	5.30797113030444	1.10852194072195e-07	6.7255776441402e-06	Medtr4g029550	Repetitive proline-rich cell wall protein 1	GO:0007275	4.10024627972883e-05	3.54685887003023	5.00285117661232	16	951	multicellular organism development
32	MtrunA17Chr4g0013401	4261.80937475707	4520.64363924741	3536.3279780795	9384.82038193427	16374.4651550595	13064.0362229142	8523.68379199865	1.65607245864946	0.275510220509398	6.01092930631576	1.8446283686273e-09	1.78015864151732e-07	Medtr4g029620	Repetitive proline-rich cell wall protein 1	GO:0007275	4.10024627972883e-05	3.54685887003023	5.00285117661232	16	951	multicellular organism development
33	MtrunA17Chr4g0018371	26069.899437141	28313.5682110075	23938.5663574991	10135.435997627	9352.59868027053	10346.2799062829	18026.0580983047	-1.39246766389027	0.128121553368739	-10.8683326675153	1.63155177056724e-27	1.88078761903909e-24	Medtr4g035980	Putative pectinesterase	GO:0042545	6.33073842536555e-05	9.61873170731707	0.678620191149305	6	129	cell wall modification
34	MtrunA17Chr4g0018371	26069.899437141	28313.5682110075	23938.5663574991	10135.435997627	9352.59868027053	10346.2799062829	18026.0580983047	-1.39246766389027	0.128121553368739	-10.8683326675153	1.63155177056724e-27	1.88078761903909e-24	Medtr4g035980	Putative pectinesterase	GO:0045490	0.000236071707441463	7.4773670886076	0.862741948437876	6	164	pectin catabolic process
35	MtrunA17Chr4g0035251	3151.85171746472	2656.08865233057	1683.21560776549	246.521549887766	251.369633193736	809.867116674737	1466.48571288617	-2.51881071860623	0.573133407903663	-4.39480700980114	1.1087120879451e-05	0.000339914613430742	Medtr4g070570	hypothetical protein	GO:0048364	0.000199691996737026	7.72329411764706	0.836438840253795	6	159	root development
36	MtrunA17Chr4g0035261	1366.77520464134	1022.49789605117	885.488424673423	1831.91013795909	3613.95357886731	3180.82640331925	1983.57527425193	1.39718416951963	0.351328713249864	3.97685733282481	6.98320320104376e-05	0.00152000704721209	Medtr4g070590	hypothetical protein	GO:0048364	0.000199691996737026	7.72329411764706	0.836438840253795	6	159	root development
37	MtrunA17Chr4g0035591	38.9117495983298	62.5528124643068	57.3823502647326	96.9084713351908	303.291885296048	248.723234334563	134.628417215529	2.03253103688812	0.541304028664893	3.75487882826456	0.000173425358322866	0.00317733337667303	Medtr4g071110	Putative transcription factor STY-LRP1 family	GO:0007275	4.10024627972883e-05	3.54685887003023	5.00285117661232	16	951	multicellular organism development
38	MtrunA17Chr4g0058681	10.7007311395407	255.023004662174	128.26643000352	3.40029723983126	2.47248819534822	14.1549808157882	69.0029886760337	-4.31045089411145	1.1877103752259	-3.6292104405433	0.000284289419970726	0.00472215377183652	Medtr4g105200	Putative oleosin	GO:0019915	3.50418868215347e-07	97.492125984252	0.0631274596417958	4	12	lipid storage
39	MtrunA17Chr4g0058681	10.7007311395407	255.023004662174	128.26643000352	3.40029723983126	2.47248819534822	14.1549808157882	69.0029886760337	-4.31045089411145	1.1877103752259	-3.6292104405433	0.000284289419970726	0.00472215377183652	Medtr4g105200	Putative oleosin	GO:0050826	0.000406301341428536	95.9961240310078	0.0315637298208979	2	6	response to freezing
40	MtrunA17Chr4g0058681	10.7007311395407	255.023004662174	128.26643000352	3.40029723983126	2.47248819534822	14.1549808157882	69.0029886760337	-4.31045089411145	1.1877103752259	-3.6292104405433	0.000284289419970726	0.00472215377183652	Medtr4g105200	Putative oleosin	GO:0010344	0.000163647867236075	192.007751937984	0.0210424865472653	2	4	seed oilbody biogenesis
41	MtrunA17Chr5g0400421	66.1499743171607	129.91737973356	75.384656230139	510.044585974688	349.444998275882	284.110686374034	235.842046817577	2.07828119273807	0.417233869177008	4.98109416869122	6.32257617010816e-07	3.03683871077245e-05	Medtr5g014250	Ent-kaurenoic acidoxidase	GO:0007275	4.10024627972883e-05	3.54685887003023	5.00285117661232	16	951	multicellular organism development
42	MtrunA17Chr5g0403931	38.9117495983298	120.293870123667	114.764700529465	360.431507422113	1470.30631350041	851.320989063831	492.671521706302	3.29314451876701	0.660401921252547	4.98657622394722	6.14586659007001e-07	2.96183493744528e-05	Medtr5g020020	DWARF4A (cytochrome P450_ brassinoid biosynthesis)	GO:0007275	4.10024627972883e-05	3.54685887003023	5.00285117661232	16	951	multicellular organism development
43	MtrunA17Chr5g0406371	56.4220369175782	139.540889343454	84.3858092128421	8.50074309957814	5.76913912247918	4.04428023308233	49.7771496548356	-3.92281964626703	0.635982249871115	-6.16812756497843	6.91033869739014e-10	7.90274011587645e-08	Medtr5g023320	hypothetical protein	GO:0048364	0.000199691996737026	7.72329411764706	0.836438840253795	6	159	root development
44	MtrunA17Chr5g0406401	100.197755215699	221.340721027547	132.767006494872	17.8515605091141	16.4832546356548	16.1771209323293	84.1362364692027	-3.16607895801054	0.472554787848971	-6.6999193308828	2.08534626446432e-11	3.32030906053023e-09	Medtr5g023350	hypothetical protein	GO:0048364	0.000199691996737026	7.72329411764706	0.836438840253795	6	159	root development
45	MtrunA17Chr5g0406411	84.6330553763674	139.540889343454	52.8817737733811	0.850074309957814	14.0107664403066	2.02214011654117	48.9897832266679	-4.02219661278222	1.04012435855223	-3.86703434037522	0.00011016691964165	0.00220479198413382	Medtr5g023370	hypothetical protein	GO:0048364	0.000199691996737026	7.72329411764706	0.836438840253795	6	159	root development
46	MtrunA17Chr5g0406421	222.769766450438	288.705288296801	203.651086233659	62.9054989368782	60.9880421519227	45.4981526221762	147.419639115313	-2.07289005439922	0.296963843847586	-6.98027755682983	2.94597462828291e-12	5.4076460390118e-10	Medtr5g023390	hypothetical protein	GO:0048364	0.000199691996737026	7.72329411764706	0.836438840253795	6	159	root development
47	MtrunA17Chr5g0406441	656.635774471816	626.731063344305	285.786607200825	163.2142675119	138.4593389395	154.693718915399	337.586795063958	-1.78204900006418	0.397916380057068	-4.47845097457059	7.51866326963456e-06	0.000248771936587369	NA	NA	GO:0048364	0.000199691996737026	7.72329411764706	0.836438840253795	6	159	root development
48	MtrunA17Chr5g0406471	556.438019256116	510.046009324348	348.794678079747	160.664044582027	117.855270644932	95.0405854774348	298.139767894101	-1.92028020644986	0.337372894413332	-5.69186273778482	1.25660857674186e-08	9.57787325242905e-07	Medtr5g023460	hypothetical protein	GO:0048364	0.000199691996737026	7.72329411764706	0.836438840253795	6	159	root development
49	MtrunA17Chr5g0406481	41.8301308182046	55.3351802568868	40.5051884221642	11.9010403394094	6.59330185426192	18.1992610488705	29.0606837899662	-1.91994854872898	0.567846915920786	-3.3811023620965	0.000721956424607884	0.00970884843713234	Medtr5g023470	hypothetical protein	GO:0048364	0.000199691996737026	7.72329411764706	0.836438840253795	6	159	root development
50	MtrunA17Chr5g0406511	272.382247188309	257.428882064647	209.276806847848	62.0554246269204	62.6363676154882	92.007375302623	159.297850607639	-1.77521177680859	0.294155625896007	-6.03494076103843	1.59021012815543e-09	1.58288971239279e-07	Medtr5g023530	hypothetical protein	GO:0048364	0.000199691996737026	7.72329411764706	0.836438840253795	6	159	root development
51	MtrunA17Chr5g0406601	85.6058491163256	101.04685090388	76.5098003529769	28.9025265385657	19.7799055627857	25.2767514567646	56.1869473218831	-1.83184815033832	0.360112263165853	-5.08688078054884	3.6400048679274e-07	1.9038348509764e-05	Medtr5g023600	hypothetical protein	GO:0048364	0.000199691996737026	7.72329411764706	0.836438840253795	6	159	root development
52	MtrunA17Chr5g0429881	1148.86940689069	923.856922549762	1318.66891196601	42.5037154978907	0	52.5756430300703	581.079099989071	-5.15858171294469	1.17526546358574	-4.38929065200796	1.13720993830784e-05	0.000346440308795916	Medtr5g070330	Putative calcium/proton exchanger	GO:0006874	0.000423321705618364	23.199375	0.147297405830857	3	28	cellular calcium ion homeostasis
53	MtrunA17Chr5g0440871	0	0	0	12.7511146493672	42.0322993209197	14.1549808157882	11.4897324643458	6.83424512519806	1.69529106581174	4.03131076605165	5.54666456297416e-05	0.00126463074399013	Medtr5g088280	Putative pectinesterase	GO:0042545	6.33073842536555e-05	9.61873170731707	0.678620191149305	6	129	cell wall modification
54	MtrunA17Chr5g0440871	0	0	0	12.7511146493672	42.0322993209197	14.1549808157882	11.4897324643458	6.83424512519806	1.69529106581174	4.03131076605165	5.54666456297416e-05	0.00126463074399013	Medtr5g088280	Putative pectinesterase	GO:0045490	0.000236071707441463	7.4773670886076	0.862741948437876	6	164	pectin catabolic process
55	MtrunA17Chr6g0449621	2.91838121987474	72.1763220742002	100.137826932573	0	0	0	29.2054217044413	-8.47589622966033	1.97282075112073	-4.29633367595373	1.7364614435656e-05	0.000491099924849037	Medtr6g005040	Putative oleosin	GO:0019915	3.50418868215347e-07	97.492125984252	0.0631274596417958	4	12	lipid storage
56	MtrunA17Chr6g0449621	2.91838121987474	72.1763220742002	100.137826932573	0	0	0	29.2054217044413	-8.47589622966033	1.97282075112073	-4.29633367595373	1.7364614435656e-05	0.000491099924849037	Medtr6g005040	Putative oleosin	GO:0050826	0.000406301341428536	95.9961240310078	0.0315637298208979	2	6	response to freezing
57	MtrunA17Chr6g0449621	2.91838121987474	72.1763220742002	100.137826932573	0	0	0	29.2054217044413	-8.47589622966033	1.97282075112073	-4.29633367595373	1.7364614435656e-05	0.000491099924849037	Medtr6g005040	Putative oleosin	GO:0010344	0.000163647867236075	192.007751937984	0.0210424865472653	2	4	seed oilbody biogenesis
58	MtrunA17Chr6g0454791	1736.43682582547	1615.54667576085	677.336761948413	238.870881098146	131.041874353456	357.918800627786	792.858636602353	-2.46975827225614	0.533161536828892	-4.63228890618335	3.61645003994306e-06	0.00013448061122725	Medtr6g015370	Putative protein LONGIFOLIA 1/2	GO:0051513	0.000271805189451192	128	0.0263031081840816	2	5	regulation of monopolar cell growth
59	MtrunA17Chr7g0219501	814.228360345052	1150.00939838226	747.095697564362	331.528980883547	435.157922381287	277.03319596614	625.842259253774	-1.37615399406704	0.301929567451363	-4.55786429160741	5.16764084055921e-06	0.000182061419784934	Medtr7g015120	Putative protein LONGIFOLIA 1/2	GO:0051513	0.000271805189451192	128	0.0263031081840816	2	5	regulation of monopolar cell growth
60	MtrunA17Chr7g0221581	67.1227680571189	163.599663368187	150.769312460278	31.4527494684391	16.4832546356548	5.05535029135291	72.4138497135051	-2.83985091510792	0.753259688580958	-3.77008216178118	0.00016319381322532	0.00303050282009791	NA	NA	GO:0007275	4.10024627972883e-05	3.54685887003023	5.00285117661232	16	951	multicellular organism development
61	MtrunA17Chr7g0227501	1224.74731860743	2054.61930171223	3310.17400938909	0	0	25.2767514567646	1102.46956352759	-8.03161366189521	2.23368604076381	-3.59567706263177	0.0003235489718031	0.00520913844602991	Medtr7g033775	Putative oleosin	GO:0019915	3.50418868215347e-07	97.492125984252	0.0631274596417958	4	12	lipid storage
62	MtrunA17Chr7g0227501	1224.74731860743	2054.61930171223	3310.17400938909	0	0	25.2767514567646	1102.46956352759	-8.03161366189521	2.23368604076381	-3.59567706263177	0.0003235489718031	0.00520913844602991	Medtr7g033775	Putative oleosin	GO:0050826	0.000406301341428536	95.9961240310078	0.0315637298208979	2	6	response to freezing
63	MtrunA17Chr7g0227501	1224.74731860743	2054.61930171223	3310.17400938909	0	0	25.2767514567646	1102.46956352759	-8.03161366189521	2.23368604076381	-3.59567706263177	0.0003235489718031	0.00520913844602991	Medtr7g033775	Putative oleosin	GO:0010344	0.000163647867236075	192.007751937984	0.0210424865472653	2	4	seed oilbody biogenesis
64	MtrunA17Chr7g0233771	61954.3149167208	77108.3707492705	79594.9455377984	116839.313606462	154814.024188997	233637.057995108	120658.004499059	1.20843972233479	0.32151773358938	3.75854765099249	0.000170902493913876	0.00313589369973477	Medtr7g050870	Putative pectinesterase	GO:0042545	6.33073842536555e-05	9.61873170731707	0.678620191149305	6	129	cell wall modification
65	MtrunA17Chr7g0233771	61954.3149167208	77108.3707492705	79594.9455377984	116839.313606462	154814.024188997	233637.057995108	120658.004499059	1.20843972233479	0.32151773358938	3.75854765099249	0.000170902493913876	0.00313589369973477	Medtr7g050870	Putative pectinesterase	GO:0045490	0.000236071707441463	7.4773670886076	0.862741948437876	6	164	pectin catabolic process
66	MtrunA17Chr7g0233801	588.540212674739	122.69974752614	634.581285280573	678.359299346336	2541.71786481797	9742.67108149533	2384.76158185685	3.26761341404134	0.96649370641443	3.3808946632087	0.000722502347558566	0.0097116581876354	Medtr7g050950	Putative pectinesterase	GO:0042545	6.33073842536555e-05	9.61873170731707	0.678620191149305	6	129	cell wall modification
67	MtrunA17Chr7g0233801	588.540212674739	122.69974752614	634.581285280573	678.359299346336	2541.71786481797	9742.67108149533	2384.76158185685	3.26761341404134	0.96649370641443	3.3808946632087	0.000722502347558566	0.0097116581876354	Medtr7g050950	Putative pectinesterase	GO:0045490	0.000236071707441463	7.4773670886076	0.862741948437876	6	164	pectin catabolic process
68	MtrunA17Chr7g0234711	111.871280095198	116.685054019957	106.8886916696	15.3013375792407	18.955742831003	14.1549808157882	63.9761811684645	-2.78577554434109	0.340346908135931	-8.18510607191555	2.72063910816281e-16	1.04541464610859e-13	NA	NA	GO:0045490	0.000236071707441463	7.4773670886076	0.862741948437876	6	164	pectin catabolic process
69	MtrunA17Chr7g0234711	111.871280095198	116.685054019957	106.8886916696	15.3013375792407	18.955742831003	14.1549808157882	63.9761811684645	-2.78577554434109	0.340346908135931	-8.18510607191555	2.72063910816281e-16	1.04541464610859e-13	NA	NA	GO:0042545	6.33073842536555e-05	9.61873170731707	0.678620191149305	6	129	cell wall modification
70	MtrunA17Chr7g0237841	5058.52744778288	2778.78839985671	3855.86890896547	132.611592353419	0	264.900355266893	2015.11611737089	-4.87898969969174	1.39902704978056	-3.4874162729427	0.000487711603314801	0.00715285531599454	Medtr7g059330	abscisic acid-insensitive 3	GO:0045995	0.000163647867236075	192.007751937984	0.0210424865472653	2	4	regulation of embryonic development
71	MtrunA17Chr7g0237841	5058.52744778288	2778.78839985671	3855.86890896547	132.611592353419	0	264.900355266893	2015.11611737089	-4.87898969969174	1.39902704978056	-3.4874162729427	0.000487711603314801	0.00715285531599454	Medtr7g059330	abscisic acid-insensitive 3	GO:0010373	8.21074030920266e-05	384.031007751938	0.015781864910449	2	3	negative regulation of gibberellin biosynthetic process
72	MtrunA17Chr7g0237841	5058.52744778288	2778.78839985671	3855.86890896547	132.611592353419	0	264.900355266893	2015.11611737089	-4.87898969969174	1.39902704978056	-3.4874162729427	0.000487711603314801	0.00715285531599454	Medtr7g059330	abscisic acid-insensitive 3	GO:0010262	0.000163647867236075	192.007751937984	0.0210424865472653	2	4	somatic embryogenesis
73	MtrunA17Chr7g0237841	5058.52744778288	2778.78839985671	3855.86890896547	132.611592353419	0	264.900355266893	2015.11611737089	-4.87898969969174	1.39902704978056	-3.4874162729427	0.000487711603314801	0.00715285531599454	Medtr7g059330	abscisic acid-insensitive 3	GO:0009789	0.000163647867236075	192.007751937984	0.0210424865472653	2	4	positive regulation of abscisic acid-activated signaling pathway
74	MtrunA17Chr7g0237841	5058.52744778288	2778.78839985671	3855.86890896547	132.611592353419	0	264.900355266893	2015.11611737089	-4.87898969969174	1.39902704978056	-3.4874162729427	0.000487711603314801	0.00715285531599454	Medtr7g059330	abscisic acid-insensitive 3	GO:0010116	0.000163647867236075	192.007751937984	0.0210424865472653	2	4	positive regulation of abscisic acid biosynthetic process
75	MtrunA17Chr7g0242351	648.85342455215	674.848611393772	1736.09738153887	17.0014861991563	21.4282310263512	90.9963052443524	531.537573325776	-4.56811727395653	0.76818263322186	-5.94665523066727	2.7367699553389e-09	2.52791581227281e-07	Medtr7g068380	Putative calcium/proton exchanger	GO:0006874	0.000423321705618364	23.199375	0.147297405830857	3	28	cellular calcium ion homeostasis
76	MtrunA17Chr7g0247231	7.78234991966597	14.43526441484	9.00115298270316	49.3043099775532	55.2189030294436	37.4095921560116	28.8585954133696	2.20025147653034	0.528533986117834	4.16293281855256	3.141858300092e-05	0.000800576607872248	Medtr7g076840	Putative transcription factor bHLH family	GO:0050826	0.000406301341428536	95.9961240310078	0.0315637298208979	2	6	response to freezing
77	MtrunA17Chr7g0249331	413.437339482254	553.351802568868	824.730642040177	3.40029723983126	5.76913912247918	17.1881909905999	302.979568574035	-6.11332535362934	0.629657208646112	-9.70897381890411	2.76102766247943e-22	2.01217327071433e-19	Medtr7g080030	Putative Seipin family protein	GO:0019915	3.50418868215347e-07	97.492125984252	0.0631274596417958	4	12	lipid storage
78	MtrunA17Chr7g0251881	714.030605129352	295.922920504221	331.917516237179	25.5022292987344	8.2416273178274	90.9963052443524	244.435200621944	-3.43198135009366	0.86308191630567	-3.97642597447052	6.99587626408496e-05	0.00152161628720501	NA	NA	GO:0045995	0.000163647867236075	192.007751937984	0.0210424865472653	2	4	regulation of embryonic development
79	MtrunA17Chr7g0251881	714.030605129352	295.922920504221	331.917516237179	25.5022292987344	8.2416273178274	90.9963052443524	244.435200621944	-3.43198135009366	0.86308191630567	-3.97642597447052	6.99587626408496e-05	0.00152161628720501	NA	NA	GO:0010116	0.000163647867236075	192.007751937984	0.0210424865472653	2	4	positive regulation of abscisic acid biosynthetic process
80	MtrunA17Chr7g0251881	714.030605129352	295.922920504221	331.917516237179	25.5022292987344	8.2416273178274	90.9963052443524	244.435200621944	-3.43198135009366	0.86308191630567	-3.97642597447052	6.99587626408496e-05	0.00152161628720501	NA	NA	GO:0010373	8.21074030920266e-05	384.031007751938	0.015781864910449	2	3	negative regulation of gibberellin biosynthetic process
81	MtrunA17Chr7g0251881	714.030605129352	295.922920504221	331.917516237179	25.5022292987344	8.2416273178274	90.9963052443524	244.435200621944	-3.43198135009366	0.86308191630567	-3.97642597447052	6.99587626408496e-05	0.00152161628720501	NA	NA	GO:0009789	0.000163647867236075	192.007751937984	0.0210424865472653	2	4	positive regulation of abscisic acid-activated signaling pathway
82	MtrunA17Chr7g0251881	714.030605129352	295.922920504221	331.917516237179	25.5022292987344	8.2416273178274	90.9963052443524	244.435200621944	-3.43198135009366	0.86308191630567	-3.97642597447052	6.99587626408496e-05	0.00152161628720501	NA	NA	GO:0010262	0.000163647867236075	192.007751937984	0.0210424865472653	2	4	somatic embryogenesis
83	MtrunA17Chr7g0251891	969.875358738371	568.990005684945	560.321773173272	57.8050530771313	14.0107664403066	124.361617167282	382.560762380218	-3.42273585930239	0.743718853243559	-4.60219052451732	4.1807049554556e-06	0.000152511058368703	Medtr7g083700	Putative transcription factor B3-Domain family	GO:0010373	8.21074030920266e-05	384.031007751938	0.015781864910449	2	3	negative regulation of gibberellin biosynthetic process
84	MtrunA17Chr7g0251891	969.875358738371	568.990005684945	560.321773173272	57.8050530771313	14.0107664403066	124.361617167282	382.560762380218	-3.42273585930239	0.743718853243559	-4.60219052451732	4.1807049554556e-06	0.000152511058368703	Medtr7g083700	Putative transcription factor B3-Domain family	GO:0010262	0.000163647867236075	192.007751937984	0.0210424865472653	2	4	somatic embryogenesis
85	MtrunA17Chr7g0251891	969.875358738371	568.990005684945	560.321773173272	57.8050530771313	14.0107664403066	124.361617167282	382.560762380218	-3.42273585930239	0.743718853243559	-4.60219052451732	4.1807049554556e-06	0.000152511058368703	Medtr7g083700	Putative transcription factor B3-Domain family	GO:0010116	0.000163647867236075	192.007751937984	0.0210424865472653	2	4	positive regulation of abscisic acid biosynthetic process
86	MtrunA17Chr7g0251891	969.875358738371	568.990005684945	560.321773173272	57.8050530771313	14.0107664403066	124.361617167282	382.560762380218	-3.42273585930239	0.743718853243559	-4.60219052451732	4.1807049554556e-06	0.000152511058368703	Medtr7g083700	Putative transcription factor B3-Domain family	GO:0009789	0.000163647867236075	192.007751937984	0.0210424865472653	2	4	positive regulation of abscisic acid-activated signaling pathway
87	MtrunA17Chr7g0251891	969.875358738371	568.990005684945	560.321773173272	57.8050530771313	14.0107664403066	124.361617167282	382.560762380218	-3.42273585930239	0.743718853243559	-4.60219052451732	4.1807049554556e-06	0.000152511058368703	Medtr7g083700	Putative transcription factor B3-Domain family	GO:0045995	0.000163647867236075	192.007751937984	0.0210424865472653	2	4	regulation of embryonic development
88	MtrunA17Chr8g0346011	783.098960666388	676.051550095008	723.467670984766	1384.77105092128	1897.22260856387	1420.55343187017	1147.52754551691	1.10722705709709	0.206198345977236	5.36971842256836	7.88596727040679e-08	4.97299104520467e-06	Medtr8g024520	Putative nucleotide-binding alpha-beta plait domain-containing protein	GO:0007275	4.10024627972883e-05	3.54685887003023	5.00285117661232	16	951	multicellular organism development
89	MtrunA17Chr8g0353111	277.2462158881	621.919308539358	407.302172467318	1513.98234603487	2883.74539850781	2662.14746342644	1394.39048414398	2.43469921034348	0.423513185479731	5.74881560673392	8.98707629683904e-09	7.231485222359e-07	Medtr0363s0040	Putative transcription factor STY-LRP1 family	GO:0007275	4.10024627972883e-05	3.54685887003023	5.00285117661232	16	951	multicellular organism development
90	MtrunA17Chr8g0353111	277.2462158881	621.919308539358	407.302172467318	1513.98234603487	2883.74539850781	2662.14746342644	1394.39048414398	2.43469921034348	0.423513185479731	5.74881560673392	8.98707629683904e-09	7.231485222359e-07	Medtr8g039110	Putative transcription factor STY-LRP1 family	GO:0007275	4.10024627972883e-05	3.54685887003023	5.00285117661232	16	951	multicellular organism development
91	MtrunA17Chr8g0354901	20.4286685391232	8.42057090865669	39.3800442993263	0	0	0	11.3715472911844	-7.11643745183036	1.73115256154421	-4.11080895463217	3.94275329557501e-05	0.000958870947047901	Medtr8g042900	Putative pectinesterase	GO:0042545	6.33073842536555e-05	9.61873170731707	0.678620191149305	6	129	cell wall modification
92	MtrunA17Chr8g0354901	20.4286685391232	8.42057090865669	39.3800442993263	0	0	0	11.3715472911844	-7.11643745183036	1.73115256154421	-4.11080895463217	3.94275329557501e-05	0.000958870947047901	Medtr8g042900	Putative pectinesterase	GO:0045490	0.000236071707441463	7.4773670886076	0.862741948437876	6	164	pectin catabolic process
93	MtrunA17Chr8g0354911	88.5242303362004	316.372878425244	500.689134662863	10.2008917194938	17.3074173674375	49.5424328552586	163.772830894416	-3.56027844103726	0.838246948998301	-4.24729066451332	2.16371172359106e-05	0.00058660402786614	Medtr8g042910	Putative pectinesterase	GO:0045490	0.000236071707441463	7.4773670886076	0.862741948437876	6	164	pectin catabolic process
94	MtrunA17Chr8g0354911	88.5242303362004	316.372878425244	500.689134662863	10.2008917194938	17.3074173674375	49.5424328552586	163.772830894416	-3.56027844103726	0.838246948998301	-4.24729066451332	2.16371172359106e-05	0.00058660402786614	Medtr8g042910	Putative pectinesterase	GO:0042545	6.33073842536555e-05	9.61873170731707	0.678620191149305	6	129	cell wall modification
95	MtrunA17Chr8g0370861	151.755823433486	110.670360513774	240.78084228731	22.1019320589032	7.41746458604466	32.3542418646586	94.180110790696	-3.03178192735297	0.646093027341209	-4.69248513612552	2.6990615070466e-06	0.000105541728048271	Medtr8g074380	hypothetical protein	GO:0048364	0.000199691996737026	7.72329411764706	0.836438840253795	6	159	root development
96	MtrunA17Chr8g0370881	1325.91786756309	1904.25196405765	949.621639675183	688.560191065829	643.67109352232	594.509194263103	1017.75532502453	-1.11697260124426	0.316904887094582	-3.5246304072013	0.000424074021224853	0.00643345372308398	Medtr8g074420	hypothetical protein	GO:0048364	0.000199691996737026	7.72329411764706	0.836438840253795	6	159	root development
97	MtrunA17Chr8g0381541	81.7146741564926	40.8999158420468	9.00115298270316	132.611592353419	440.927061503766	737.070072479255	240.37074488628	3.31306617208626	0.894247596359377	3.70486449790223	0.000211503766797817	0.00373259464503754	Medtr8g089800	Ent-kaurenoic acidoxidase (Beta-amyrin oxidase2)	GO:0007275	4.10024627972883e-05	3.54685887003023	5.00285117661232	16	951	multicellular organism development
